# Supplementary material for: Risk factors of asthma in the Asian population: a systematic review and meta-analysis
Source: J Physiol Anthropol. 2021 Dec 9;40:22. doi: 10.1186/s40101-021-00273-x (PMC8662898; doi:10.1186/s40101-021-00273-x)
Supplement: Supplementary file 4 — Additional file 4: Table S3. Study characteristics and reported asthma-associated risk factors of 289 studies included in the systematic review process. [file 40101_2021_273_MOESM4_ESM.xlsx]

## Sheet: Supplementary1
No.	Title	Authors	Year of Publication	Country or Region of study	Study Cohort	Study Design	Disease Definition	Risk Factor	OR	L95	U95	p-value	Remarks
1	Evidence of provincial variability in air pollutants-asthma relations in China	Zhao, S (Zhao, Shuang); Liu, SL (Liu, Shiliang); Hou, XY (Hou, Xiaoyun); Beazley, R (Beazley, Robert); Sun, YX (Sun, Yongxiu); Dong, SK (Dong, Shikui)	2020	China	14176 subjects (age unspecified)	retrospective longitudinal questionnaire-based study	self-reported ever having asthma	Air Pollution (PM2.5-10 > 40 mg/m3)	0.95	0.9	1	< 0.05
								Air Pollution (NOX > 67 mg/m3)	0.98	0.96	1	< 0.05
2	Shared prenatal impacts among childhood asthma, allergic rhinitis and atopic dermatitis: a population-based study	Lin, CH (Lin, Ching-Heng); Wang, JL (Wang, Jiun-Long); Chen, HH (Chen, Hsin-Hua); Hsu, JY (Hsu, Jeng-Yuan); Chao, WC (Chao, Wen-Cheng)	2019	Taiwan	628,878 mother-child pairs	retrospective longitudinal questionnaire-based study	"having at least three ambulatory visits or one hospital admission with a diagnosis of asthma" AND "diagnosis of asthma by the ever prescription of inhaled corticosteroid"	Gender (Male)	1.5	1.47	1.53	< 0.0001
								Family Medical History: Maternal Asthma	1.8	1.71	1.89	< 0.0001
								Family Medical History: Maternal AR	1.33	1.3	1.37	< 0.0001
								Family Medical History: Maternal AD	1.06	0.99	1.14	0.09
								Urbanization (Highest)	1.59	1.54	1.64	< 0.0001	Reference category: urbanization (lowest); urbanization were classified into four clusters based on population density (people/km2)
								Urbanization (2nd Highest)	1.4	1.35	1.44	< 0.0001	Reference category: urbanization (lowest); urbanization were classified into four clusters based on population density (people/km2)
								Urbanization (Middle)	1.11	1.07	1.14	< 0.0001	Reference category: urbanization (lowest); urbanization were classified into four clusters based on population density (people/km2)
								No. of Siblings (1)	0.94	0.92	0.96	< 0.0001	Reference category: 0 sibling
								No. of Siblings (>2)	0.85	0.81	0.9	< 0.0001	Reference category: 0 sibling
								Gestational Age: Preterm Birth (< 37 weeks)	1.32	1.27	1.37	< 0.0001
								Birth Weight (Low, < 2500g)	1.14	1.1	1.19	< 0.0001
								Method of Childbirth: Caesarean section	1.1	1.08	1.13	< 0.001	Reference category: mode of Delivery (spontaneous birth)
								Maternal Age at Delivery (≥ 35 years)	0.91	0.88	0.94	< 0.0001	Reference category: maternal age at delivery (< 35years)
								Gestational diabetes	0.94	0.87	1.01	0.14
								During Pregnancy: Preeclampsia	1.06	0.95	1.17	0.17
3	Preterm birth is associated with higher prevalence of wheeze and asthma in a selected population of Japanese children aged three years	Takata, N (Takata, N.); Tanaka, K (Tanaka, K.); Nagata, C (Nagata, C.); Arakawa, M (Arakawa, M.); Miyake, Y (Miyake, Y.)	2019	Japan	6364 Japanese children aged 33-54 months	cross-sectional questionnaire-based study	defined according to the criteria of the International Study of Asthma and Allergies in Childhood	Birth Weight (Low, < 2500g)	1.21	0.88	1.65	ns
								Birth Weight (High, >=4000g)	0.43	0.07	1.45	ns
								Gestational Age: Preterm Birth (< 37 weeks)	1.52	1.02	2.2	< 0.05
								Gestational Age: Preterm Birth (> 41 weeks)	0.54	0.03	2.61	< 0.05
								Birth Weight - Gestation(Low)	0.88	0.6	1.25	< 0.05
4	Asthma, allergic rhinitis and eczema among parents of preschool children in relation to climate, and dampness and mold in dwellings in China	Wang, J (Wang, Juan); Zhao, ZH (Zhao, Zhuohui); Zhang, YP (Zhang, Yinping); Li, BZ (Li, Baizhan); Huang, C (Huang, Chen); Zhang, X (Zhang, Xin); Deng, QH (Deng, Qihong); Lu, C (Lu, Chan); Qian, H (Qian, Hua); Yang, X (Yang, Xu); Sun, YX (Sun, Yuexia); Sundell, J (Sundell, Jan); Norback, D (Norback, Dan)	2019	China	40,279 young adults (aged 21-53 years)	cross-sectional questionnaire-based study	self-reported having asthma	Gender (Male)	1.57	1.24	1.97	< 0.001
								Cigarette Smoking (active)	0.91	0.68	1.2	0.495
								Cigarette Smoke Exposure	1.21	0.99	1.47	0.059
								Housing Size (61–100m2)	0.94	0.78	1.15	0.565	Reference category: home size (< 61m2)
								Housing Size (>100m2)	0.96	0.77	1.19	0.679	Reference category: home size (< 61m2)
								Maternal occupation (Farmer)	1.05	0.53	2.06	0.889	Reference category: maternal not occupationally active
								Maternal occupation (Industrial Worker)	1.01	0.64	1.59	0.966	Reference category: maternal not occupationally active
								Maternal occupation (White-collar worker)	1.19	0.996	1.42	0.056	Reference category: maternal not occupationally active
								Housing Condition: Moldy odor	1.9	1.36	2.65	< 0.001
								Housing Condition: Window pane condensation in winter	1.39	1.13	1.72	0.002
								Housing Condition: Mold spots or damp stains	2.49	1.88	3.31	< 0.001
								Housing Condition: Water damage	1.82	1.38	2.41	< 0.001
								Housing Condition: Damp clothing and/or bedding	1.23	1.03	1.46	0.002
								Housing Condition: Dampness score (1)	1.4	1.11	1.77	0.004	Reference category: dampness score (0)
								Housing Condition: Dampness score (2)	1.5	1.1	2.04	0.01	Reference category: dampness score (0)
								Housing Condition: Dampness score (3)	1.85	1.29	2.66	0.001	Reference category: dampness score (0)
								Weather: Precipitation	1.19	0.75	1.85	0.454
								Weather: Mean temperature	1.02	0.97	1.07	0.392
								Urbanization (Suburban)	0.45	0.33	0.63	< 0.001	Reference category: urban
								Urbanization (Rural)	0.58	0.28	1.19	0.139	Reference category: urban
								Housing Condition: House construction year (2001–2005)	1.39	1.02	1.89	0.038	Reference category: house construction year (after 2005)
								Housing Condition: House construction year (1991–2000)	1.41	1.02	1.95	0.038	Reference category: house construction year (after 2005)
								Housing Condition: House construction year (before 1991)	1.76	1.23	2.53	0.002	Reference category: house construction year (after 2005)
								House ownership (self-owned)	0.99	0.79	1.24	0.944
5	The prevalence of asthma in adult population of southwestern Iran and its association with chronic rhinosinusitis: a GA(2)LEN study	Ostovar, A (Ostovar, Afshin); Fokkens, WJ (Fokkens, Wytske J.); Pordel, S (Pordel, Safoora); Movahed, A (Movahed, Ali); Ghasemi, K (Ghasemi, Khadijeh); Marzban, M (Marzban, Maryam); Farrokhi, S (Farrokhi, Shokrollah)	2019	Iran	5420 participants aged between 15 and 65 years	cross-sectional questionnaire-based study (additional inclusion criteria: participants must have been residents of the city of Bushehr for > 1 year)	positive answer to the questions “Have you ever had asthma?” and “Are you taking any medication or administration for asthma?”	Comorbidity: chronic rhinosinusitis	2.3	2.1	2.5	< 0.05
6	Prevalence, risk factors, and management of asthma in China: a national cross-sectional study	Huang, KW (Huang, Kewu); Yang, T (Yang, Ting); Xu, JY (Xu, Jianying); Yang, L (Yang, Lan); Zhao, JP (Zhao, Jianping); Zhang, XY (Zhang, Xiangyan); Bai, CX (Bai, Chunxue); Kang, J (Kang, Jian); Ran, PX (Ran, Pixin); Shen, HH (Shen, Huahao); Wen, FQ (Wen, Fuqiang); Chen, YH (Chen, Yahong); Sun, TY (Sun, Tieying); Shan, GL (Shan, Guangliang); Lin, YX (Lin, Yingxiang); Xu, GD (Xu, Guodong); Wu, SA (W…	2019	China	57,779 adults (aged >= 20 years)	cross-sectional study based on survey questionnaire and pulmonary function test	self-reported history of diagnosis by a physician or by wheezing symptoms in the preceding 12 months	Gender (Male)	0.9	0.63	1.29	0.55
								Age (10 year increments)	1.19	0.96	1.47	0.1
								Urbanization (Rural)	1.03	0.67	1.57	0.89
								Cooking Fuel: Biomass fuel	1.22	0.76	1.96	0.38
								Annual mean PM2·5 (50-75μg/m^3)	0.49	0.18	1.3	0.64	Reference category: Annual mean PM2·5 (< 50μg/m^3)
								Annual mean PM2·5 (50-75μg/m^3)	0.82	0.34	1.96	0.64	Reference category: Annual mean PM2·5 (< 50μg/m^3)
								Occupational Exposure: gas, smoke, chemical vapours, or fumes exposures	0.97	0.68	1.4	0.87
								Body Mass Index: < 18.5kg/m2	1.4	0.84	2.35	0.91	Reference category: Body Mass Index: 18.5-24.9kg/m2
								Body Mass Index: > = 25kg/m2	1.35	0.79	2.28	0.91	Reference category: Body Mass Index: 18.5-24.9kg/m2
								Cigarette Smoking (active)	1.89	1.26	2.84	0.004
								Comorbidity: Allergic rhinitis	3.06	2.26	4.15	< 0.0001
								History of pneumonia or bronchitis during childhood	2.43	1.44	4.1	0.002
								Family Medical History: Parental Respiratory Disease	1.44	1.02	2.04	0.04
								Education Level (Middle and High School)	0.65	0.38	1.12	0.045	Reference category: education level (primary school and lower)
								Education Level (College and higher)	0.46	0.22	0.98	0.045	Reference category: education level (primary school and lower)
7	Association between parental perceptions of odors and childhood asthma in subtropical South China with a hot humid climate	Zhang, SJ (Zhang, Shujuan); Ou, CY (Ou, Cuiyun); Liu, RN (Liu, Runnan); Jiang, HZ (Jiang, Haozhi); Xie, ZZ (Xie, Zizhao); Lam, CKC (Lam, Cho Kwong Charlie); Hang, J (Hang, Jian); Wu, ZY (Wu, Zhuoyu)	2019	China, Foshan	1946 children aged from 3 to 6 years	cross-sectional questionnaire-based study	parents or guardians answered positively to their child ever having doctor-diagnosed asthma	Family Medical History: Parental Atopy	6.007	2.369	15.231	< 0.001
								Housing Condition: Dry Air	1.284	1.027	1.606	0.027	Based on parental perception
								Gender (Male)	0.739	0.479	1.14	ns
								Age (4 years old)	2.936	1.237	6.969	-	Reference category: Age (3 years old)
								Age (5 years old)	1.408	0.796	2.49	ns	Reference category: Age (3 years old)
								Age (6 years old)	1.192	0.676	2.101	ns	Reference category: Age (3 years old)
								Birth weight (2.5-3.0kg)	0.875	0.461	1.662	ns	Reference category: Birth weight (3.0-3.5kg)
								Birth weight (3.5-4.0kg)	1.393	0.8	2.427	ns	Reference category: Birth weight (3.0-3.5kg)
								Birth weight (> 4.0kg)	0.787	0.386	1.605	ns	Reference category: Birth weight (3.0-3.5kg)
								Breastfeeding	0.329	0.103	1.054	ns
								Gestational Age: Premature Delivery	1.398	0.686	2.85	ns
								Housing Condition: Stuffy Odor	1.166	0.93	1.461	ns
								Housing Condition: Unpleasant Odor	1.236	0.984	1.554	ns
								Housing Condition: Pungent Odor	1.163	0.875	1.544	ns
								Housing Condition: Moldy Odor	0.985	0.743	1.306	ns
								Housing Condition: Smoke Odor	0.982	0.763	1.264	ns
								Housing Condition: Humid Air	1.135	0.893	1.444	ns
8	Diet and asthma in Lebanese schoolchildren: A cross-sectional study	Malaeb, D (Malaeb, Diana); Hallit, S (Hallit, Souheil); Sacre, H (Sacre, Hala); Malaeb, B (Malaeb, Bassem); Hallit, R (Hallit, Rabih); Salameh, P (Salameh, Pascale)	2019	Lebanon	1000 schoolchildren (aged 10.34 ± 3.96 years)	cross-sectional questionnaire-based study	asthma previously diagnosed by a physician and wheezing/whistling in the chest over the past 12 months	Diet: sweets (>= 3 times weekly)	5.42	2.597	11.299	< 0.0001	Reference category: never consume the respective food type
								Diet: sweets (occasionally)	12.345	5.416	28.136	< 0.0001	Reference category: never consume the respective food type
								Diet: white bread (>= 3 times weekly)	26.38	2.012	345.846	0.013	Reference category: never consume the respective food type
								Diet: olive (daily)	9.8	1.023	93.961	0.048	Reference category: never consume the respective food type
								Diet: carbonated beverages (occasionally)	0.25	0.099	0.608	0.002	Reference category: never consume the respective food type
								Diet: carbonated beverages (>= 3 times weekly)	0.03	0.01	0.104	< 0.0001	Reference category: never consume the respective food type
								Diet: Mediterranean diet (occasionally)	0.23	0.09	0.956	0.002	Reference category: never consume the respective food type
								Diet: Mediterranean diet (daily)	0.222	0.079	0.667	0.005	Reference category: never consume the respective food type
								Diet: Mediterranean diet (>= 3 times weekly)	1.817	0.85	2.983	0.123	Reference category: never consume the respective food type
								Diet: bread (>= 3 times weekly)	0.535	0.198	1.063	0.219	Reference category: never consume the respective food type
								Diet: bread (occasionally)	8.268	3.356	14.563	< 0.001	Reference category: never consume the respective food type
								Diet: bread (daily)	0.336	0.121	0.978	0.036	Reference category: never consume the respective food type
								Diet: meat (occasionally)	9.673	3.17	20.386	< 0.001	Reference category: never consume the respective food type
								Diet: meat (>= 3 times weekly)	5.133	1.982	12.322	0.001	Reference category: never consume the respective food type
								Diet: meat (daily)	4.53	1.617	9.611	0.004	Reference category: never consume the respective food type
								Diet: junk food (occasionally)	0.044	0.012	1.051	< 0.001	Reference category: never consume the respective food type
								Diet: junk food (>= 3 times weekly)	1.065	0.451	2.854	0.887	Reference category: never consume the respective food type
								Diet: dairy products (occasionally)	19.038	6.31	30.354	< 0.001	Reference category: never consume the respective food type
								Diet: dairy products (>= 3 times weekly)	11.866	4.403	18.713	< 0.001	Reference category: never consume the respective food type
								Diet: dairy products (daily)	9.565	3.806	18.622	< 0.001	Reference category: never consume the respective food type
								Parental Education: Maternal (Secondary School)	0.048	0.003	0.826	0.036	Reference category: mother education (illiterate)
								School type (public school)	0.349	0.145	0.752	0.019	Reference category: school type (private school)
								Gender (Male)	2.174	1.157	3.773	0.006
								Breastfeeding	0.159	0.09	0.282	< 0.0001
								Family Medical History: Asthma	10.361	4.374	24.544	< 0.0001
								Family Medical History: Allergy	6.642	3.067	14.383	< 0.0001
9	Prevalence of asthma and allergic symptoms in Suzhou, China: Trends by domestic migrant status	Li, LY (Li, Linyan); Spengler, JD (Spengler, John D.); Cao, SJ (Cao, Shi-Jie); Adamkiewicz, G (Adamkiewicz, Gary)	2019	China, Suzhou	5,891 middle school children	cross-sectional questionnaire-based study	parents or guardians answered positively to their child ever having doctor-diagnosed asthma	Domestic migrant residents of Suzhou, China (Both Parents)	0.56	0.42	0.73	< 0.001	Reference category: long-term residents of Suzhou, China
								Domestic migrant residents of Suzhou, China (Only migrant mother)	1.07	0.74	1.5	ns	Reference category: long-term residents of Suzhou, China
								Domestic migrant residents of Suzhou, China (Only migrant father)	0.8	0.55	1.14	ns	Reference category: long-term residents of Suzhou, China
10	Household dampness-related exposures in relation to childhood asthma and rhinitis in China: A multicentre observational study	Cai, J (Cai, Jiao); Li, BZ (Li, Baizhan); Yu, W (Yu, Wei); Wang, H (Wang, Han); Du, CQ (Du, Chenqiu); Zhang, YP (Zhang, Yinping); Huang, C (Huang, Chen); Zhao, ZH (Zhao, Zhuohui); Deng, QH (Deng, Qihong); Yang, X (Yang, Xu); Zhang, X (Zhang, Xin); Qian, H (Qian, Hua); Sun, YX (Sun, Yuexia); Liu, W (Liu, Wei); Wang, J (Wang, Juan); Yang, Q (Yang, Qin); Zeng, FB (Zeng, Fanbin); Norback, D (Norback,…	2019	China	40,010 preschool children (aged 3 to 6 years)	cross-sectional questionnaire-based study	parents or guardians answered positively to their child ever having doctor-diagnosed asthma	Housing Condition: Mold spots	1.35	1.13	1.62	0.001
								Housing Condition: Damp stains	1.35	1.17	1.56	< 0.001
								Housing Condition: Damp clothing and/or bedding (frequently)	1.4	1.02	1.92	0.036	Reference category: damp clothing and/or bedding (no, never)
								Housing Condition: Damp clothing and/or bedding (sometimes)	1.15	1.03	1.29	0.015	Reference category: damp clothing and/or bedding (no, never)
								Housing Condition: Water damage (before the past year)	1.25	1.04	1.49	0.015	Reference category: water damage (no, never)
								Housing Condition: Water damage (in the past year)	1.11	0.91	1.37	0.304	Reference category: water damage (no, never)
								Housing Condition: Window pane condensation in winter (Yes, >25 cm)	1.43	1.16	1.76	0.001	Reference category: window pane condensation in winter (no, never)
								Housing Condition: Window pane condensation in winter (Yes, 5-25 cm)	0.98	0.82	1.16	0.785	Reference category: window pane condensation in winter (no, never)
								Housing Condition: Window pane condensation in winter (Yes, <5 cm)	1.08	0.94	1.24	0.302	Reference category: window pane condensation in winter (no, never)
								Housing Condition: Moldy odor (frequently)	1.53	0.89	2.61	0.123	Reference category: mold odor (no, never)
								Housing Condition: Moldy odor (sometimes)	1.33	1.12	1.58	0.001	Reference category: mold odor (no, never)
11	Modern life makes children allergic. A cross-sectional study: associations of home environment and lifestyles with asthma and allergy among children in Tianjin region, China	Sun, YX (Sun, Yuexia); Hou, J (Hou, Jing); Sheng, Y (Sheng, Ying); Kong, XR (Kong, Xiangrui); Weschler, LB (Weschler, Louise B.); Sundell, J (Sundell, Jan)	2019	China, Tianjin	7366 children aged 0-8 years	cross-sectional questionnaire-based study	parents or guardians answered positively to their child ever having doctor-diagnosed asthma	Housing Condition: Modern flooring	1.99	1.29	3.07	-	Reference category: traditional covering (stone or cement)
								Cigarette Smoke Exposure (Parents smoked during pregnancy or the child’s first year)	1.46	1.02	2.09	-
								Respiratory Infection (ever: pneumonia, croup, ear infection and common cold)	4.06	2.63	6.28	-
12	Obesity, but not metabolic syndrome, as a risk factor for late-onset asthma in Japanese women	Tomita, Y (Tomita, Yasuhiro); Fukutomi, Y (Fukutomi, Yuma); Irie, M (Irie, Mari); Azekawa, K (Azekawa, Kazuhiro); Hayashi, H (Hayashi, Hiroaki); Kamide, Y (Kamide, Yosuke); Sekiya, K (Sekiya, Kiyoshi); Nakamura, Y (Nakamura, Yoichi); Okada, C (Okada, Chiharu); Shimoda, T (Shimoda, Terufumi); Hasegawa, Y (Hasegawa, Yoshinori); Taniguchi, M (Taniguchi, Masami)	2019	Japan	3973 Female subjects aged 40-64 years	retrospective study based on health checkups data	defined based on health checkups data	Body Mass Index: 25-29.9kg/m2	1.92	1.35	2.75	< 0.01	Reference category: body mass index: 18.5–24.9kg/m2
								Body Mass Index: > 30kg/m2	2.24	1.23	4.09	< 0.01	Reference category: body mass index: 18.5–24.9kg/m2
								Body Mass Index: < 18.4kg/m2	1.03	0.66	1.6	ns	Reference category: body mass index: 18.5–24.9kg/m2
								Waist circumference >= 90cm	1.89	1.3	2.75	< 0.01	Reference category: waist circumference < 84.9cm
								Waist circumference 85-89.9cm	1.35	0.87	2.07	ns	Reference category: waist circumference < 84.9cm
								Waist-to-height ratio >= 0.5	1.53	1.15	2.03	< 0.01	Reference category: waist-to-height ratio < 0.5
								Metabolic Syndrome (Elevated blood pressure or use of antihypertensive agent)	1.12	0.8	1.57	ns
								Metabolic Syndrome (TG 150 mg/dL or HDL<40 mg/dL or use of antidyslipidemic age)	1.15	0.78	1.7	ns
								Metabolic Syndrome (Elevated fasting blood glucose or use of antidiabetic drugs)	0.85	0.44	1.65	ns
					5915 Male subjects aged 40-64 years			Body Mass Index: 25-29.9kg/m2	1.04	0.77	1.42	ns	Reference category: body mass index: 18.5–24.9kg/m2
								Body Mass Index: > 30kg/m2	0.83	0.42	1.65	ns	Reference category: body mass index: 18.5–24.9kg/m2
								Body Mass Index: < 18.4kg/m2	0.65	0.2	2.06	ns	Reference category: body mass index: 18.5–24.9kg/m2
								Waist circumference >= 90cm	0.91	0.65	1.27	ns	Reference category: waist circumference < 84.9cm
								Waist circumference 85-89.9cm	1.01	0.71	1.43	ns	Reference category: waist circumference < 84.9cm
								Waist-to-height ratio >= 0.5	0.91	0.69	1.21	ns	Reference category: waist-to-height ratio < 0.5
								Metabolic Syndrome (Elevated blood pressure or use of antihypertensive agent)	0.69	0.51	0.93	ns
								Metabolic Syndrome (TG 150 mg/dL or HDL<40 mg/dL or use of antidyslipidemic age)	1.14	0.86	1.5	ns
								Metabolic Syndrome (Elevated fasting blood glucose or use of antidiabetic drugs)	0.9	0.62	1.32	ns
13	Sources of indoor particulate matter (PM) and outdoor air pollution in China in relation to asthma, wheeze, rhinitis and eczema among pre-school children: Synergistic effects between antibiotics use and PM10 and second hand smoke	Norback, D (Norback, Dan); Lu, C (Lu, Chan); Zhang, YP (Zhang, Yinping); Li, BZ (Li, Baizhan); Zhao, ZH (Zhao, Zhuohui); Huang, C (Huang, Chen); Zhang, X (Zhang, Xin); Qian, H (Qian, Hua); Sun, YX (Sun, Yuexia); Wang, J (Wang, Juan); Liu, W (Liu, Wei); Sundell, J (Sundell, Jan); Deng, QH (Deng, Qihong)	2019	China	39,782 children aged 3-6 years	cross-sectional questionnaire-based study	parents or guardians answered positively to their child ever having doctor-diagnosed asthma	Weather: Outdoor temperature	1.18	1.11	1.25	< 0.001
								Air Pollution (PM10)	1.07	0.96	1.2	ns
								Air Pollution (NO2)	1.07	0.96	1.2	< 0.01
								Cigarette Smoke Exposure (lifetime)	1.07	0.98	1.18	ns
								Cooking Fuel: Natural gas only	0.93	0.8	1.08	ns	Reference category: Cooking fuel: electricity only
								Cooking Fuel: Biomass fuel	0.93	0.88	1.35	ns	Reference category: waist-to-height ratio < 0.5
								Housing Condition: Mosquito coil burning	1.13	1.02	1.26	< 0.05
								Housing Condition: Incense burning	0.95	0.83	1.08	ns
								Medication: Antibiotics (Only before 12 months of age)	2.03	1.72	2.4	<0.001	Reference category: antibiotic use (no, never)
								Medication: Antibiotics (Before and/or after 12 months of age)	3.06	2.63	3.55	<0.001	Reference category: antibiotic use (no, never)
								Medication: Antibiotics (= 1 during 0–12 months age)	1.26	1.11	1.44	<0.001	Reference category: antibiotics use (never use during 0–12 months age)
								Medication: Antibiotics (> 1 during 0–12 months age)	2.08	1.87	2.33	<0.001	Reference category: antibiotics use (never use during 0–12 months age)
14	Changes in the relationship between childhood asthma and ambient air pollution in Taiwan: Results from a nationwide survey repeated 5 years apart	Chen, BY (Chen, Bing-Yu); Chen, CH (Chen, Chi-Hsien); Chuang, YC (Chuang, Yu-Chen); Wu, YH (Wu, Ying-Hsuan); Pan, SC (Pan, Shih-Chun); Guo, YL (Guo, Yue Leon)	2019	Taiwan	6346 (year of 2011)	cross-sectional questionnaire-based study	parents or guardians answered positively to their child ever having doctor-diagnosed asthma	Air Pollution (PM2.5)	1.9	1.41	2.57	-	based on survey on the year of 2011
								Air Pollution (PM2.5-10)	1.48	0.93	2.37	ns	based on survey on the year of 2011
								Air Pollution (O3)	0.7	0.49	1.01	ns	based on survey on the year of 2011
								Air Pollution (CO)	1.03	0.68	1.55	ns	based on survey on the year of 2011
								Air Pollution (NO2)	1.17	0.8	1.71	ns	based on survey on the year of 2011
								Air Pollution (SO2)	1	0.78	1.27	ns	based on survey on the year of 2011
					11,585 (year of 2016-2017) elementary and middle school childrens			Air Pollution (PM2.5)	1.24	1.04	1.48	-	based on survey on the year of 2016-2017
								Air Pollution (PM2.5-10)	1.37	0.91	2.02	ns	based on survey on the year of 2016-2017
								Air Pollution (O3)	0.98	0.75	1.29	ns	based on survey on the year of 2016-2017
								Air Pollution (CO)	1	0.99	1.01	ns	based on survey on the year of 2016-2017
								Air Pollution (NO2)	0.88	0.62	1.25	ns	based on survey on the year of 2016-2017
								Air Pollution (SO2)	1.05	0.95	1.16	ns	based on survey on the year of 2016-2017
15	The Association between Neonatal Icterus or Neonatal Phototherapy and the Likelihood of Childhood Asthma among Iranian Children	Mosayebi, Z (Mosayebi, Ziba); Moghtaderi, M (Moghtaderi, Mastaneh); Gharib, B (Gharib, Behdad); Gharagozlou, M (Gharagozlou, Mohammad); Memarian, S (Memarian, Sara)	2019	Iran	215 hospitalized children aged 2 to 18 years old	cross-sectional questionnaire-based study	Diagnosis of asthma was confirmed by a pediatric asthma and allergy specialist based on clinical manifestations and/or spirometry results for children older than 5 years	History of icterus	1.803	0.968	3.359	0.12
								History of phototherapy	4.9	1.6	8.1	0.001
								Duration of phototherapy	2.342	1.112	3.779	0.03
16	Asthma, Rhinoconjunctivitis, Eczema, and the Association with Perinatal Anthropometric Factors in Vietnamese Children	Toizumi, M (Toizumi, Michiko); Hashizume, M (Hashizume, Masahiro); Nguyen, HAT (Nguyen, Hien Anh T.); Yasunami, M (Yasunami, Michio); Kitamura, N (Kitamura, Noriko); Iwasaki, C (Iwasaki, Chihiro); Takegata, M (Takegata, Mizuki); Moriuchi, H (Moriuchi, Hiroyuki); Dang, DA (Duc Anh Dang); Ariyoshi, K (Ariyoshi, Koya); Yoshida, LM (Yoshida, Lay-Myint)	2019	Vietnam	1,999 newborns	birth cohort questionnaire-based study (6-year follow-up survey)	parents or guardians answered positively to "Has your child had wheezing or whistling in the chest in the past 12 months?"	Birth Weight (Low, < 2500g)	2.93	0.83	10.4	ns
								Family Medical History: Maternal Asthma and/or allergic diseases	2.38	1.14	4.93	-	defned as maternal history of asthma, atopic eczema, or rhinitis
								Family Medical History: Paternal Asthma and/or allergic diseases	0.74	0.17	3.2	ns	defned as paternal history of asthma, atopic eczema, or rhinitis
								Gender (Male)	1.05	0.62	1.78	ns
								Parental Education: Maternal (College or University)	2.51	0.77	8.16	ns	Reference category: Parental Education: Maternal (No or Primary School)
								Parental Education: Maternal (High School)	2.37	0.77	7.27	ns	Reference category: Parental Education: Maternal (No or Primary School)
								Parental Education: Maternal (Secondary School)	1.88	0.62	5.72	ns	Reference category: Parental Education: Maternal (No or Primary School)
								No. of Siblings (3+)	2.34	0.47	11.6	ns	Reference category: 0 sibling
								No. of Siblings (2)	1.78	0.61	5.21	ns	Reference category: 0 sibling
								No. of Siblings (1)	1.54	0.75	3.14	ns	Reference category: 0 sibling
								Urbanization (Living in urban communes)	1.2	0.66	2.16	ns
								Cigarette Smoke Exposure (Household with smokers)	0.89	0.52	1.52	ns
17	Paediatric asthma prevalence: The first national population-based survey in Iran	Fazlollahi, MR (Fazlollahi, Mohammad Reza); Najmi, M (Najmi, Mehdi); Fallahnezhad, M (Fallahnezhad, Mojtaba); Sabetkish, N (Sabetkish, Nastaran); Kazemnejad, A (Kazemnejad, Anoshirvan); Bidad, K (Bidad, Katayoon); Shoormasti, RS (Shoormasti, Raheleh Shokouhi); Mahloujirad, M (Mahloujirad, Maryam); Pourpak, Z (Pourpak, Zahra); Moin, M (Moin, Mostafa)	2019	Iran	16,410 individuals aged 6-7 years	cross-sectional questionnaire-based study	parents, guardians, or participant answered positively to wheezing in the last 12 months and/or ever had asthma	Cigarette Smoke Exposure	1.75	1.57	1.96	< 0.001	children aged 6‐7 years
				Iran	16,850 individuals aged 13-14 years	cross-sectional questionnaire-based study	parents, guardians, or participant answered positively to wheezing in the last 12 months and/or ever had asthma	Cigarette Smoke Exposure	1.33	1.2	1.46	< 0.001	participants aged 13‐14 years
18	Epidemiology of asthma and associated factors in an urban Pakistani population: adult asthma study-Karachi	Razzaq, S (Razzaq, Shama); Nafees, AA (Nafees, Asaad Ahmed); Rabbani, U (Rabbani, Unaib); Irfan, M (Irfan, Muhammad); Naeem, S (Naeem, Shahla); Khan, MA (Khan, Muhammad Arslan); Fatmi, Z (Fatmi, Zafar); Burney, P (Burney, Peter)	2018	Pakistan, Karachi	1629 adults (aged >18 years)	cross-sectional questionnaire-based study	asthma defined based on reversibility in FEV1	Age (>38 years)	1.9	1.2	3.3	0.03	Reference category: Age (18-27 years)
								Age (28-37 years)	0.9	0.5	1.8	0.51	Reference category: Age (18-27 years)
								Comorbidity: Allergy	1.7	1.1	2.6	0.02
								Cigarette Smoking (ever)	1.6	1.1	2.6	0.03
								Gender (Female)	0.9	0.6	1.4	0.4
								Birth Order (1st)	0.8	0.5	1.5	0.51	Reference category: Birth Order (>= 4th)
								Birth Order (2nd)	0.9	0.6	1.7	0.61	Reference category: Birth Order (>= 4th)
								Birth Order (3rd)	1	0.6	1.8	0.31	Reference category: Birth Order (>= 4th)
								Total number of Children (1-3)	0.9	0.5	1.6	0.22	Reference category: Total number of children (>= 6)
								Total number of Children (4-5)	0.9	0.5	1.4	0.81	Reference category: Total number of children (>= 6)
								Education Level (Illiterate)	1.4	0.9	2.1	0.05	Reference category: Education level (Literate)
								Income: Middle Income	1.6	0.9	2.6	0.1	Reference category: High income
								Income: Low Income	1.8	1.1	3.1	0.03	Reference category: High income
								Housing Condition: 1 room in the house	1.1	0.7	1.8	0.75	Reference category: >= 2 rooms in the house
								House ownership (rented)	0.9	0.6	1.5	0.31	Reference category: House ownership (self-owned)
								Housing Condition: Type of cluster (Unplanned)	1	0.7	1.6	0.29	Reference category: Type of cluster (Planned)
								Housing Condition: Wet spots	1.1	0.7	1.6	0.28	Reference category: No wet spot in the house
								Pet Exposure: Animals or birds inside house	0.7	0.4	1.2	0.19
								Housing Condition: Carpet usage	0.9	0.6	1.4	0.81
								Housing Condition: Incense burning	1	0.7	1.5	0.96
								Housing Condition: Mosquito coil burning	0.7	0.5	1.1	0.85
								Housing Condition: Cooking food at home	1	0.7	1.5	0.41
								Housing Condition: No window in kitchen	0.9	0.6	1.3	0.08
								Housing Condition: No exhaust in kitchen	0.8	0.5	1.5	0.51
								Housing Condition: Type of kitchen (Indoor separate)	1.5	0.8	2.6	0.15	Reference category: Type of kitchen (Outdoor)
								Housing Condition: Type of kitchen (Indoor non-separate)	1.2	0.7	1.9	0.21	Reference category: Type of kitchen (Outdoor)
								Cigarette Smoking (< 5 pack years of smoking)	1.1	0.5	2.4	0.39
								Cigarette Smoking (>= 5 pack years of smoking)	2.2	1.2	4.1	0.001
								Cigarette Smoke Exposure	1.5	0.9	2.3	0.101
								Body Mass Index: Normal	1.4	0.9	2.2	0.1	Reference category: Body Mass Index (Underweight)
								Body Mass Index: Overweight and obese	1.3	0.8	2.3	0.101	Reference category: Body Mass Index (Underweight)
								Family Medical History: Asthma	1	0.5	1.9	0.41
								Occupational Exposure: Job without dust exposure	0.9	0.5	1.5	0.42	Reference category: Not working
								Occupational Exposure: Job with dust exposure	1.4	0.9	2.1	0.39	Reference category: Not working
								Occupational Exposure: Job without gas exposure	1.1	0.7	1.7	0.41	Reference category: Not working
								Occupational Exposure: Job with gas exposure	1.5	0.8	2.8	0.35	Reference category: Not working
								Occupational Exposure: Employed	1.1	0.7	1.7	0.51	Reference category: Not working
								Occupational Exposure: White collar worker	0.9	0.5	1.5	0.59	Reference category: Not working
								Occupational Exposure: Blue collar worker	1.3	0.8	2.1	0.34	Reference category: Not working
							asthma defined based on respiratory symptoms and reversibility in FEV1	Age (>38 years)	2.2	1.1	4.2	0.02	Reference category: Age (18-27 years)
								Age (28-37 years)	0.7	0.3	1.8	0.47	Reference category: Age (18-27 years)
								Comorbidity: Allergy	2	1.1	3.9	< 0.001
								Cigarette Smoking (ever)	1.7	0.9	3.1	0.07
								Gender (Female)	1.1	0.7	1.9	0.64
								Birth Order (1st)	0.8	0.4	1.6	0.48	Reference category: Birth Order (>= 4th)
								Birth Order (2nd)	0.8	0.4	1.8	0.67	Reference category: Birth Order (>= 4th)
								Birth Order (3rd)	1.4	0.7	2.7	0.37	Reference category: Birth Order (>= 4th)
								Total number of Children (1-3)	0.9	0.5	1.7	0.21	Reference category: Total number of children (>= 6)
								Total number of Children (4-5)	0.5	0.2	1.4	0.82	Reference category: Total number of children (>= 6)
								Education Level (Illiterate)	1.9	1.1	3.2	0.02	Reference category: Education level (Literate)
								Income: Middle Income	0.9	0.5	1.7	0.22	Reference category: High income
								Income: Low Income	1.2	0.6	2.2	0.24	Reference category: High income
								Housing Condition: 1 room in the house	1.1	0.6	2.2	0.71	Reference category: >= 2 rooms in the house
								House ownership (rented)	1.3	0.7	2.2	0.44	Reference category: House ownership (self-owned)
								Housing Condition: Type of cluster (Unplanned)	0.9	0.5	1.5	0.73	Reference category: Type of cluster (Planned)
								Housing Condition: Wet spots	0.9	0.6	1.7	0.99	Reference category: No wet spot in the house
								Pet Exposure: Animals or birds inside house	0.6	0.3	1.1	0.1
								Housing Condition: Carpet usage	0.9	0.6	1.7	0.88
								Housing Condition: Incense burning	1	0.6	1.7	0.97
								Housing Condition: Mosquito coil burning	0.9	0.6	1.6	0.91
								Housing Condition: Cooking food at home	0.5	0.3	1.1	0.47
								Housing Condition: No window in kitchen	0.6	0.4	1	0.05
								Housing Condition: No exhaust in kitchen	0.5	0.3	0.9	0.04
								Housing Condition: Type of kitchen (Indoor separate)	1.6	0.8	3.4	0.17	Reference category: Type of kitchen (Outdoor)
								Housing Condition: Type of kitchen (Indoor non-separate)	1.3	0.7	2.4	0.41	Reference category: Type of kitchen (Outdoor)
								Cigarette Smoking (< 5 pack years of smoking)	0.6	0.2	2.1	0.47
								Cigarette Smoking (>= 5 pack years of smoking)	3.2	1.7	6.3	0.001
								Cigarette Smoke Exposure	1.8	1.1	3.1	0.03
								Body Mass Index: Normal	1.4	0.8	2.6	0.287	Reference category: Body Mass Index (Underweight)
								Body Mass Index: Overweight and obese	1.6	0.8	3.1	0.208	Reference category: Body Mass Index (Underweight)
								Family Medical History: Asthma	2.7	1.6	4.5	0.001
								Occupational Exposure: Job without dust exposure	0.4	0.1	0.9	0.04	Reference category: Not working
								Occupational Exposure: Job with dust exposure	1.2	0.7	2.2	0.42	Reference category: Not working
								Occupational Exposure: Job without gas exposure	0.9	0.5	1.6	0.68	Reference category: Not working
								Occupational Exposure: Job with gas exposure	0.9	0.4	2.3	0.97	Reference category: Not working
								Occupational Exposure: Employed	0.9	0.5	1.5	0.701	Reference category: Not working
								Occupational Exposure: White collar worker	0.8	0.4	1.7	0.62	Reference category: Not working
								Occupational Exposure: Blue collar worker	0.95	0.5	1.8	0.87	Reference category: Not working
19	Urinary phthalate metabolites in relation to childhood asthmatic and allergic symptoms in Shanghai	Shi, WM (Shi, Wenming); Lin, ZJ (Lin, Zhijing); Liao, CX (Liao, Chenxi); Zhang, JL (Zhang, Jialing); Liu, W (Liu, Wei); Wang, XY (Wang, Xueying); Cai, J (Cai, Jiao); Zou, ZJ (Zou, Zhijun); Wang, H (Wang, Heng); Norback, D (Norback, Dan); Kan, HD (Kan, Haidong); Huang, C (Huang, Chen); Zhao, ZH (Zhao, Zhuohui)	2018	China, Shanghai	434 children aged 5-10 years	follow-up questionnaire-based study	positive answer to the question “Have you ever had wheezing during the past 12 months?”	Urinary metabolites: Mono-n-butyl phthalate, MnBP (4th IQR)	2.27	1.06	4.88	< 0.05	Reference category: MnBP (1st interquartile range)
								Urinary metabolites: Mono-n-butyl phthalate, MnBP (3rd IQR)	0.82	0.37	1.85	ns	Reference category: MnBP (1st interquartile range)
								Urinary metabolites: Mono-n-butyl phthalate, MnBP (2nd IQR)	1.61	0.75	3.52	ns	Reference category: MnBP (1st interquartile range)
								Urinary metabolites: Mono‑methyl phthalate, MMP (2nd IQR)	0.88	0.43	1.87	ns	Reference category: MMP (1st interquartile range)
								Urinary metabolites: Mono‑methyl phthalate, MMP (3rd IQR)	1.07	0.52	2.22	ns	Reference category: MMP (1st interquartile range)
								Urinary metabolites: Mono‑methyl phthalate, MMP (4th IQR)	1.01	0.5	2.06	ns	Reference category: MMP (1st interquartile range)
								Urinary metabolites: Mono‑ethyl phthalate, MEP (2nd IQR)	0.77	0.35	1.67	ns	Reference category: MEP (1st interquartile range)
								Urinary metabolites: Mono‑ethyl phthalate, MEP (3rd IQR)	1.38	0.65	2.94	ns	Reference category: MEP (1st interquartile range)
								Urinary metabolites: Mono‑ethyl phthalate, MEP (4th IQR)	1.11	0.51	2.39	ns	Reference category: MEP (1st interquartile range)
								Urinary metabolites: Mono‑isobutyl phthalate, MiBP (2nd IQR)	0.99	0.45	2.15	ns	Reference category: MiBP (1st interquartile range)
								Urinary metabolites: Mono‑isobutyl phthalate, MiBP (3rd IQR)	0.87	0.41	1.85	ns	Reference category: MiBP (1st interquartile range)
								Urinary metabolites: Mono‑isobutyl phthalate, MiBP (4th IQR)	1.45	0.7	3.04	ns	Reference category: MiBP (1st interquartile range)
								Urinary metabolites: Mono‑2‑ethyl‑5‑hydroxyhexyl phthalate, MEHHP (2nd IQR)	1.32	0.61	2.85	ns	Reference category: MEHHP (1st interquartile range)
								Urinary metabolites: Mono‑2‑ethyl‑5‑hydroxyhexyl phthalate, MEHHP (3rd IQR)	1.34	0.65	2.76	ns	Reference category: MEHHP (1st interquartile range)
								Urinary metabolites: Mono‑2‑ethyl‑5‑hydroxyhexyl phthalate, MEHHP (4th IQR)	1.49	0.73	3.05	ns	Reference category: MEHHP (1st interquartile range)
								Urinary metabolites: Mono‑2‑ethyl‑5‑carboxypenty, MECPP (2nd IQR)	1.22	0.55	2.72	ns	Reference category: MECPP (1st interquartile range)
								Urinary metabolites: Mono‑2‑ethyl‑5‑carboxypenty, MECPP (3rd IQR)	1.48	0.7	3.15	ns	Reference category: MECPP (1st interquartile range)
								Urinary metabolites: Mono‑2‑ethyl‑5‑carboxypenty, MECPP (4th IQR)	1.6	0.77	3.32	ns	Reference category: MECPP (1st interquartile range)
								Urinary metabolites: Mono‑2‑ethyl‑5‑oxohexyl phthalate, MEOHP (2nd IQR)	1.02	0.47	2.24	ns	Reference category: MEOHP (1st interquartile range)
								Urinary metabolites: Mono‑2‑ethyl‑5‑oxohexyl phthalate, MEOHP (3rd IQR)	1.34	0.64	2.8	ns	Reference category: MEOHP (1st interquartile range)
								Urinary metabolites: Mono‑2‑ethyl‑5‑oxohexyl phthalate, MEOHP (4th IQR)	1.54	0.75	3.15	ns	Reference category: MEOHP (1st interquartile range)
								Urinary metabolites: Mono‑2‑ethylhexyl phthalate, MEHP (2nd IQR)	0.93	0.44	1.98	ns	Reference category: MEHP (1st interquartile range)
								Urinary metabolites: Mono‑2‑ethylhexyl phthalate, MEHP (3rd IQR)	0.89	0.43	1.86	ns	Reference category: MEHP (1st interquartile range)
								Urinary metabolites: Mono‑2‑ethylhexyl phthalate, MEHP (4th IQR)	1.45	0.71	2.99	ns	Reference category: MEHP (1st interquartile range)
								Urinary metabolites: Mono‑benzylphthalate, MBzP (2nd IQR)	1.29	0.6	2.79	ns	Reference category: MBzP (1st interquartile range)
								Urinary metabolites: Mono‑benzylphthalate, MBzP (3rd IQR)	1.1	0.52	2.33	ns	Reference category: MBzP (1st interquartile range)
								Urinary metabolites: Mono‑benzylphthalate, MBzP (4th IQR)	1.75	0.82	3.71	ns	Reference category: MBzP (1st interquartile range)
20	The effect of breastfeeding on the risk of asthma in high-risk children: a case-control study in Shanghai, China	Huo, XN (Huo, Xiaona); Chu, SY (Chu, Shuyuan); Hua, L (Hua, Li); Bao, YX (Bao, Yixiao); Du, L (Du, Li); Xu, J (Xu, Jian); Zhang, J (Zhang, Jun)	2018	China, Shanghai	1480 children aged 3-12 years	hospital-based case-control study	diagnosed by pediatricians	Medication: Antibiotics (prenatal)	2.1	1.3	3.4	0.002
								Parental Education: Maternal (<= 9 years)	0.2	0.2	0.4	< 0.0001	Reference category: Parental Education: Maternal (13-16 years)
								Parental Education: Maternal (10-12 years)	0.6	0.5	0.8	< 0.0001	Reference category: Parental Education: Maternal (13-16 years)
								Parental Education: Maternal (>= 17 years)	1.3	0.8	2	< 0.0001	Reference category: Parental Education: Maternal (13-16 years)
								Maternal Age at Delivery (years)	1.1	1	1.1	0.0004
								Gestational Age (weeks)	0.9	0.9	1	0.1
								Birth Weight (g)	1	1	1	0.1
								Method of Childbirth: Caesarean section	1.3	1	1.6	0.02	Reference category: Mode of Delivery (vaginal delivery)
								Breastfeeding (Exclusive within first 6 months of life)	0.9	0.8	1.2	0.5
								Age (Years)	0.8	0.8	0.9	< 0.0001
								Gender	1.4	1.1	1.7	0.002
								Ethnicity (non-Han)	1	0.5	1.9	0.7	Reference category: Ethnicity (Han)
								Family Medical History: Allergic diseases	4.5	3.6	5.7	< 0.0001
21	Parental stress and air pollution increase childhood asthma in China	Deng, QH (Deng, Qihong); Deng, LJ (Deng, Linjing); Lu, C (Lu, Chan); Li, YG (Li, Yuguo); Norback, D (Norback, Dan)	2018	China, Changsha	2406 preschool children aged 3-6 years	cross-sectional questionnaire-based study	parents or guardians answered positively to their child ever having doctor-diagnosed asthma	Parental stress (socioeconomic)	1.48	1.02	2.16	<= 0.05
								Parental stress (psychosocial)	1.64	1	2.71	<= 0.05
								Air Pollution: SO2 (prenatal exposure)	1.43	1.1	1.86	<= 0.01
								Air Pollution: SO2 (postnatal exposure)	1.35	1.02	1.79	<= 0.05
								Air Pollution: NO2 (prenatal exposure)	1.61	1.19	2.18	<= 0.01
								Air Pollution: NO2 (postnatal exposure)	1.76	1.19	2.61	<= 0.01
								Air Pollution: PM10 (prenatal exposure)	0.96	0.73	1.28	ns
								Air Pollution: PM10 (postnatal exposure)	1.45	1.01	2.1	<= 0.05
22	The prevalence, burden and risk factors associated with bronchial asthma in commonwealth of independent states countries (Ukraine, Kazakhstan and Azerbaijan): results of the CORE study	Nugmanova, D (Nugmanova, Damilya); Sokolova, L (Sokolova, Lyudmila); Feshchenko, Y (Feshchenko, Yuriy); Iashyna, L (Iashyna, Liudmila); Gyrina, O (Gyrina, Olga); Malynovska, K (Malynovska, Katerina); Mustafayev, I (Mustafayev, Ilgar); Aliyeva, G (Aliyeva, Gulzar); Makarova, J (Makarova, Janina); Vasylyev, A (Vasylyev, Averyan); Tariq, L (Tariq, Luqman)	2018	Kazakhstan, Almaty	945 adults (aged >= 18 years)	cross-sectional questionnaire-based study	self-reported wheezing symptoms	Cigarette Smoking (active)	2.08	1.54	2.81	< 0.05
								Body Mass Index: > 25kg/m2	1.94	1.44	2.62	< 0.05
								Occupational Exposure: Dusty work	1.68	1.18	2.39	< 0.05
				Azerbaijan, Baku	933 adults (aged >= 18 years)	cross-sectional questionnaire-based study	self-reported wheezing symptoms	Cigarette Smoking (active)	8.01	5.24	12.24	< 0.05
								Body Mass Index: > 25kg/m2	1.77	1.18	2.68	< 0.05
								Occupational Exposure: Dusty work	2.36	1.56	3.59	< 0.05
								Respiratory Infection: tuberculosis	10.11	3.44	29.69	< 0.05
23	Asthma and rhinitis among Chinese children - Indoor and outdoor air pollution and indicators of socioeconomic status (SES)	Norback, D (Norback, Dan); Lu, C (Lu, Chan); Wang, J (Wang, Juan); Zhang, YP (Zhang, Yinping); Li, BZ (Li, Baizhan); Zhao, ZH (Zhao, Zhuohui); Huang, C (Huang, Chen); Zhang, X (Zhang, Xin); Qian, H (Qian, Hua); Sun, YX (Sun, Yuexia); Sundell, J (Sundell, Jan); Deng, QH (Deng, Qihong)	2018	China	39,782 Chinese children (aged 3-6 years)	cross-sectional questionnaire-based study	parents or guardians answered positively to their child ever having doctor-diagnosed asthma	Weather: Outdoor temperature	1.15	1.11	1.2	< 0.001	per degree Celcius
								Air Pollution: NO2	1.16	1.02	1.33	< 0.05
								Housing Condition: Indoor mold/dampness	1.25	1.13	1.39	< 0.001
								Housing Condition: Near major roads	1.13	1.02	1.25	< 0.05
								Gender (Male)	1.55	1.4	1.71	< 0.001
								Age (Years)	1.14	1.08	1.2	< 0.001
								Season of Birth (Summer)	1.09	0.95	1.25	ns	Reference category: Season of Birth (Spring)
								Season of Birth (Autumn)	0.99	0.86	1.13	ns	Reference category: Season of Birth (Spring)
								Season of Birth (Winter)	1.05	0.92	1.21	ns	Reference category: Season of Birth (Spring)
								Birth Weight (< 2.5kg)	1.21	0.92	1.6	ns	Reference category: Birth Weight (>= 2.5kg)
								Breastfeeding	0.83	0.72	0.96	< 0.05
								Family Medical History: Parental Atopy	3.29	2.95	3.67	< 0.001
								Cigarette Smoke Exposure	1.03	0.93	1.14	ns
								Air Pollution: PM10	1.07	0.95	1.2	ns
								Maternal occupation (Farmer, during pregnancy)	0.61	0.35	1.08	ns	Reference category: maternal as white-collar worker during pregnancy
								Maternal occupation (Industrial worker, during pregnancy)	1.08	0.82	1.42	ns	Reference category: maternal as white-collar worker during pregnancy
								Maternal occupation (not occupationally active during pregnancy)	1.14	1.03	1.26	< 0.01	Reference category: maternal as white-collar worker during pregnancy
								Housing Size (61–100m2)	1.03	0.92	1.16	ns	Reference category: home size (<= 60m2)
								Housing Size (> 100m2)	1.05	0.92	1.19	ns	Reference category: home size (<= 60m2)
								Housing Condition: Household size (<= 2 persons)	0.89	0.72	1.09	ns	Reference category: Household size (3-4 persons)
								Housing Condition: Household size (>= 5 persons)	0.92	0.82	1.02	ns	Reference category: Household size (3-4 persons)
								Urbanization (Suburban)	0.84	0.75	0.96	< 0.01	Reference category: urban
								Urbanization (Rural)	0.41	0.29	0.59	< 0.001	Reference category: urban
								Lifetime GDP per capita on city level	1	0.96	1.04	ns
24	Asthma and its related socioeconomic factors: The Shiraz Adult Respiratory Disease Study 2015	Masoompour, SM (Masoompour, Seyed Masoom); Mahdaviazad, H (Mahdaviazad, Hamideh); Ghayumi, SMA (Ghayumi, Seiyed Mohammad Ali)	2018	Iran, Shiraz	4582 adult respondents aged 20–60 years	cross-sectional questionnaire-based study	self-reported on either: (1) being awakened by an attack of shortness of breath, coughing, or chest tightness without any identifiable cause; (2) having an asthma attack; (3) currently using medication for asthma; or (4) having wheezing or whistling in the chest not associated with a cold or the flu	Occupational Exposure: Jobless	2.256	1.123	4.535	0.022
								Urbanization (Suburban)	1.735	1.058	2.845	0.029
								Body Mass Index (kg/m2)	1.026	1.004	1.048	0.018
								Comorbidity: Allergic rhinitis	3.473	2.769	4.355	< 0.001
								Cigarette smoking (active)	1.848	1.268	2.694	0.001
								Cigarette Smoke Exposure	1.328	1.001	1.763	0.049
								Age (Years)	0.989	0.977	1.001	0.066
								Gender (Male)	0.717	0.475	1.084	0.115
								Cigarette Smoking (active, ex-smokers)	1.759	0.944	3.277	0.075
								Occupational Exposure: Non-manual job	1.041	0.701	1.548	0.842	Reference category: Manual job
25	Pet keeping in childhood and asthma and allergy among children in Tianjin area, China	Luo, SG (Luo, Shugang); Sun, YX (Sun, Yuexia); Hou, J (Hou, Jing); Kong, XR (Kong, Xiangrui); Wang, P (Wang, Pan); Zhang, QN (Zhang, Qingnan); Sundell, J (Sundell, Jan)	2018	China, Tianjin	7360 children aged 0-8 years	cross-sectional questionnaire-based study	parents or guardians answered positively to their child ever having doctor-diagnosed asthma	Pet Exposure (overall, currently)	3.37	1.58	7.19	-	Including cat, dog, rodent, bird, and fish. Reference category: no pet keeping
								Pet Exposure: Cats (currently)	6.34	2.75	14.65	-	Reference category: no pet keeping
								Pet Exposure: Dogs (currently)	2.57	1.29	5.1	-	Reference category: no pet keeping
								Pet Exposure: Rodents (currently)	5.89	2.38	14.53	-	Reference category: no pet keeping
								Pet Exposure: Birds (currently)	2.28	0.72	7.26	ns	Reference category: no pet keeping
								Pet Exposure: Fishes (currently)	1.53	0.65	3.6	ns	Reference category: no pet keeping
								Pet Exposure (overall, first year of life)	1.05	0.57	1.94	ns	Including cat, dog, rodent, bird, and fish. Reference category: no pet keeping
								Pet Exposure: Cats (first year of life)	3.17	1.54	6.53	-	Reference category: no pet keeping
								Pet Exposure: Dogs (first year of life)	0.91	0.52	1.6	ns	Reference category: no pet keeping
								Pet Exposure: Rodents (first year of life)	4.54	1.61	12.85	-	Reference category: no pet keeping
								Pet Exposure: Birds (first year of life)	3.8	1.52	9.49	-	Reference category: no pet keeping
								Pet Exposure: Fishes (first year of life)	0.55	0.17	1.83	ns	Reference category: no pet keeping
26	Urinary polycyclic aromatic hydrocarbon metabolites and adult asthma: a case-control study	Huang, XJ (Huang, Xiji); Zhou, Y (Zhou, Yun); Cui, XQ (Cui, Xiuqing); Wu, XJ (Wu, Xiaojie); Yuan, J (Yuan, Jing); Xie, JG (Xie, Jungang); Chen, WH (Chen, Weihong)	2018	China, Wuhan	1043 adults	cross-sectional study	diagnosed by qualified physicians	Urinary metabolites: 2-hydroxyfluorene (2-OHFLU)	2.04	1.58	2.64	< 0.0001
								Urinary metabolites: 4hydroxyphenanthrene (4-OHPHE)	2.38	1.82	3.11	< 0.0001
								Urinary metabolites: 1-OHPHE	2.04	1.6	2.61	< 0.0001
								Urinary metabolites: 2-OHPHE	1.26	1.08	1.47	0.0033
								Urinary metabolites: 1-Hydroxypyrene (1-OHPYR)	2.35	1.85	3	< 0.0001
								Urinary metabolites: Sigma OH-Polycyclic aromatic hydrocarbons	1.34	1.03	1.74	0.0278
								Urinary metabolites: 1-OHNAP	1.13	0.91	1.41	0.2752
								Urinary metabolites: 2-OHNAP	0.9	0.72	1.11	0.3179
								Urinary metabolites: 9-OHFLU	0.91	0.76	1.08	0.2675
								Urinary metabolites: 9-OHPHE	1.14	0.92	1.42	0.2227
								Urinary metabolites: 3-OHPHE	1.06	0.89	1.26	0.5367
27	Associations of household renovation materials and periods with childhood asthma, in China: A retrospective cohort study	Zhang, JL (Zhang, Jialing); Sun, CJ (Sun, Chanjuan); Liu, W (Liu, Wei); Zou, ZJ (Zou, Zhijun); Zhang, YP (Zhang, Yinping); Li, BZ (Li, Baizhan); Zhao, ZH (Zhao, Zhuohui); Deng, QH (Deng, Qihong); Yang, X (Yang, Xu); Zhang, X (Zhang, Xin); Qian, H (Qian, Hua); Sun, YX (Sun, Yuexia); Sundell, J (Sundell, Jan); Huang, C (Huang, Chen)	2018	China	40,010 children aged 3-6 years	cross-sectional questionnaire-based study	parents or guardians answered positively to their child ever having doctor-diagnosed asthma	Housing Condition: solid wood floors	1.59	1.17	2.17	< 0.05	Reference category: cement floors
								Housing Condition: wallpaper	1.31	1	1.71	< 0.05	Reference category: use of lime wall
								During pregnancy: Household renovation	1.23	1.01	1.51	< 0.05
28	Prevalence and risk factors of asthma in mainland China: The CARE study	Lin, JT (Lin, Jiangtao); Wang, WY (Wang, Wenya); Chen, P (Chen, Ping); Zhou, X (Zhou, Xin); Wan, HY (Wan, Huanying); Yin, KS (Yin, Kaisheng); Ma, LJ (Ma, Lijun); Wu, CG (Wu, Changgui); Li, J (Li, Jing); Liu, CT (Liu, Chuntao); Su, N (Su, Nan); Liu, GL (Liu, Guoliang); Xie, H (Xie, Hua); Tang, W (Tang, Wei); Huang, M (Huang, Mao); Chen, Y (Chen, Yan); Liu, YH (Liu, Yuanhua); Song, LQ (Song, Liqian…	2018	China	164,215 subjects aged > 14 years	cross-sectional questionnaire-based study	defined based on medical history and lung function tests	Cigarette Smoking (active)	1.7	1.55	1.86	< 0.001
								Breastfeeding	0.8	0.67	0.96	0.02
								Family Medical History: Asthma	10.44	8.99	12.11	< 0.001
								Family Medical History: Allergic rhinitis	1.68	1.43	1.99	< 0.001
								Family Medical History: Allergic conjunctivitis	1.3	0.92	1.85	0.14
								Family Medical History: Eczema	1.16	0.96	1.41	0.14
								Family Medical History: Chronic bronchitis	3.53	3.07	4.07	< 0.001
								Family Medical History: Chronic obstructive pulmonary disease (COPD)	3.15	2.54	3.9	< 0.001
								Family Medical History: Pollinosis	1.64	1.19	2.26	< 0.001
								Family Medical History: Allergic pneumonia	1.97	1.2	3.23	< 0.01
								Comorbidity: Allergic rhinitis	2.69	2.35	3.08	< 0.001
								Comorbidity: Allergic conjunctivitis	3.42	2.72	4.3	< 0.001
								Comorbidity: Eczema	1.4	1.2	1.65	< 0.001
								Comorbidity: Chronic bronchitis	14.99	13.17	17.05	< 0.001
								Comorbidity: Chronic obstructive pulmonary disease (COPD)	15.26	12.15	19.17	< 0.001
								Comorbidity: Bronchiectasis	11	8.8	13.75	< 0.001
								Respiratory Infection: tuberculosis	2.05	1.51	2.79	< 0.001
								Comorbidity: Gastroesophageal reflux disease (GERD)	3.06	2.27	4.13	< 0.001
								Body Mass Index: 24–28kg/m2	1.36	1.21	1.53	< 0.001	Reference category: body mass index: <24 kg/m2
								Body Mass Index: > 25kg/m2	10.63	9.57	11.8	< 0.001	Reference category: body mass index: <24 kg/m2
								Pet Exposure (overall, currently)	1.05	0.94	1.18	< 0.001	Reference category: pet keeping (no, never)
								Pet Exposure (overall, ever)	1.63	1.43	1.86	< 0.001	Reference category: pet keeping (no, never)
								Pet Exposure: Dog (occasional exposure)	2.16	1.1	4.25	< 0.001	Reference category: no dog exposure
								Pet Exposure: Dog (intermitten exposure)	1.69	0.85	3.36	< 0.001	Reference category: no dog exposure
								Pet Exposure: Dog (frequent exposure)	2.63	1.34	5.15	< 0.001	Reference category: no dog exposure
								Pet Exposure: Dog (close exposure)	2.8	1.39	5.66	< 0.001	Reference category: no dog exposure
								Pet Exposure: Cat (occasional exposure)	2.15	0.86	5.4	0.16	Reference category: no cat exposure
								Pet Exposure: Cat (intermitten exposure)	1.71	0.67	4.38	0.16	Reference category: no cat exposure
								Pet Exposure: Cat (frequent exposure)	2.38	0.95	5.97	0.16	Reference category: no cat exposure
								Pet Exposure: Cat (close exposure)	2.66	1.01	7.06	0.16	Reference category: no cat exposure
29	Risk factors for asthma occurrence in children with early-onset atopic dermatitis: An 8-year follow-up study	Huang, CC (Huang, Ching-Chun); Chiang, TL (Chiang, Tung-Liang); Chen, PC (Chen, Pau-Chung); Lin, SJ (Lin, Shio-Jean); Wen, HJ (Wen, Hui-Ju); Guo, YL (Guo, Yue Leon)	2018	Taiwan	1549 children with early-onset AD	birth cohort questionnaire-based study (8-year follow-up survey)	parents or guardians answered positively to their child ever having doctor-diagnosed asthma	Gender (Male)	1.25	1.1	1.42	< 0.001
								Birth order	1.15	1.01	1.32	< 0.05
								Family Medical History: Maternal Asthma	1.52	1.09	2.11	< 0.05
								Family Medical History: Maternal Allergic Rhinitis	1.14	0.99	1.32	ns
								Family Medical History: Paternal Asthma	1.22	0.78	1.85	ns
								Vitamin intake during pregnancy	1.06	0.92	1.23	ns
								Income: Annual household income (20,000-40,000 USD)	1.18	0.99	1.41	ns	Reference category: annual household income (<= 20,000 USD)
								Income: Annual household income (>40,000 USD)	1.01	0.8	1.28	ns	Reference category: annual household income (<= 20,000 USD)
								Urbanization (Urban)	1.09	0.94	1.25	ns	Reference category: rural
								Comorbidity: AD symptoms > 1 year	1.05	0.84	1.3	ns	Reference category: no AD symptoms
								Comorbidity: AD symptoms > 2 years	0.8	0.57	1.11	ns	Reference category: no AD symptoms
								Comorbidity: AD symptoms > 3 years	1.71	1.37	2.14	< 0.001	Reference category: no AD symptoms
								Maternal obesity before pregnancy (Body Mass Index >= 27 vs < 27kg/m2)	1.57	1.2	2.04	< 0.001
								Cigarette Smoke Exposure	1.26	1.07	1.49	< 0.01
								Comorbidity: Food allergy	1.22	1.07	1.39	< 0.01
								Respiratory Infection: lower respiratory tract Respiratory Infection	1.43	1.19	1.72	< 0.001
30	The effects of PM2.5 on asthmatic and allergic diseases or symptoms in preschool children of six Chinese cities, based on China, Children, Homes and Health (CCHH) project	Chen, F (Chen, Fei'er); Lin, ZJ (Lin, Zhijing); Chen, RJ (Chen, Renjie); Norback, D (Norback, Dan); Liu, C (Liu, Cong); Kan, HD (Kan, Haidong); Deng, QH (Deng, Qihong); Huang, C (Huang, Chen); Hu, Y (Hu, Yu); Zou, ZJ (Zou, Zhijun); Liu, W (Liu, Wei); Wang, J (Wang, Juan); Lu, C (Lu, Chan); Qian, H (Qian, Hua); Yang, X (Yang, Xu); Zhang, X (Zhang, Xin); Qu, F (Qu, Fang); Sundell, J (Sundell, Jan);…	2018	China	30,759 children (average age 4.6 years)	cross-sectional questionnaire-based study	parents or guardians answered positively to their child ever having doctor-diagnosed asthma	Air Pollution (PM2.5)	1.1	1.03	1.18	< 0.05
31	Breastfeeding duration is inversely associated with asthma in Japanese children aged 3 years	Watanabe, J (Watanabe, Jun-ichi); Tanaka, K (Tanaka, Keiko); Nagata, C (Nagata, Chisato); Furukawa, S (Furukawa, Shinya); Arakawa, M (Arakawa, Masashi); Miyake, Y (Miyake, Yoshihiro)	2018	Japan	6412 children aged 3 years	cross-sectional questionnaire-based study	parents or guardians answered positively to their child ever having doctor-diagnosed asthma	Breastfeeding (Exclusive, duration: >= 4 months)	1.12	0.92	1.37	0.26	Reference category: exclusive breastfeeding < 4 months
								Breastfeeding (duration: 10 to <14 months)	0.69	0.52	0.91	0.01	Reference category: breastfeeding < 10 months
								Breastfeeding (duration: 14 to <19 months)	0.73	0.56	0.97	0.03	Reference category: breastfeeding < 10 months
								Breastfeeding (duration: >19 months)	0.67	0.51	0.88	0.004	Reference category: breastfeeding < 10 months
32	Correlation of types of food and asthma diagnosis in childhood: A case-control study	Hallit, S (Hallit, Souheil); Raherison, C (Raherison, Chantal); Abou Abdallah, R (Abou Abdallah, Rita); Hallit, R (Hallit, Rabih); Salameh, P (Salameh, Pascale)	2018	Lebanon	1,276 children aged 3–16 years old	cross-sectional questionnaire-based study	parents or guardians answered positively to their child ever having doctor-diagnosed asthma	Diet: dairy products (<= 2 times weekly)	0.285	0.099	0.821	0.02	Reference category: dairy products (no, never)
								Diet: dairy products (2-3 times weekly)	0.14	0.052	0.378	< 0.001	Reference category: dairy products (no, never)
								Diet: dairy products (daily)	0.161	0.061	0.422	< 0.001	Reference category: dairy products (no, never)
								Diet: red meat (daily)	2.051	1.046	4.024	0.037	Reference category: red meat (no, never)
								Diet: nuts (<= 2 times weekly)	0.597	0.369	0.965	0.035	Reference category: nuts (no, never)
								Age (7-10 years)	3.359	1.869	6.038	< 0.001	Reference category: age (3-6 years)
								Age (11-13 years)	2.191	1.228	3.909	0.008	Reference category: age (3-6 years)
								Gender (Male)	0.686	0.507	0.926	0.014
33	Childhood asthma in Batumi, Georgia: Prevalence and environmental correlates	Beridze, V (Beridze, Vakhtang); Abuladze, L (Abuladze, Lia); Partenadze, N (Partenadze, Naira); Bakhtadze, T (Bakhtadze, Tamar); Lawson, J (Lawson, Joshua); Zejda, JE (Zejda, Jan E.)	2018	Georgia, Batumi	3238 urban and 2081 rural children aged 5–17 years	cross-sectional questionnaire-based study	parents or guardians answered positively to their child ever having doctor-diagnosed asthma	Family Medical History: Parental Asthma	6.92	3.28	14.61	< 0.05	combined analysis of rural and urban children
								Housing Condition: Dampness	1.52	1.03	2.27	< 0.05	combined analysis of rural and urban children
								Poor Financial Standing of the family	1.5	0.99	2.28	< 0.05	combined analysis of rural and urban children
								Housing Condition: Coal/wood-based heating	1.57	1.04	2.36	< 0.05	combined analysis of rural and urban children
34	Beta-2 receptor agonist exposure in the uterus associated with subsequent risk of childhood asthma	Ogawa, K (Ogawa, Kohei); Tanaka, S (Tanaka, Satomi); Yang, LM (Yang Limin); Arata, N (Arata, Naoko); Sago, H (Sago, Haruhiko); Yamamoto-Hanada, K (Yamamoto-Hanada, Kiwako); Narita, M (Narita, Masami); Ohya, Y (Ohya, Yukihiro)	2017	Japan, Tokyo	1158 children	birth cohort questionnaire-based study (5-year follow-up survey)	parents or guardians answered positively to their child ever having doctor-diagnosed asthma	Beta-2 receptor agonist exposure in the uterus	2.04	1.02	4.05	0.043
35	Association between Caregiver Exposure to Toxics during Pregnancy and Childhood-onset Asthma: A Case-control Study	Hallit, S (Hallit, Souheil); Raherison, C (Raherison, Chantal); Waked, M (Waked, Mirna); Salameh, P (Salameh, Pascale)	2017	Lebanon	1503 children aged 3-16 years	cross-sectional questionnaire-based study	parents or guardians answered positively to their child ever having doctor-diagnosed asthma and asthma-related symptoms	Region of Residence (North Lebanon)	1.625	1.034	2.554	0.035
								Region of Residence (South Lebanon)	13.65	3.698	50.385	< 0.0001
								Housing Environment: Living in a region sprayed with pesticides	3.307	1.848	5.918	< 0.001
								Waterpipe Smoke Exposure (Mother smoked during pregnancy)	6.11	1.244	30.008	0.026	Reference category: non-smoking mother
								Cigarette Smoke Exposure (Mother smoked during breastfeeding)	3.44	1.024	11.554	0.046	Reference category: non-smoking mother
36	Cesarean section without medical indication and risk of childhood asthma, and attenuation by breastfeeding	Chu, SY (Chu, Shuyuan); Chen, Q (Chen, Qian); Chen, Y (Chen, Yan); Bao, YX (Bao, Yixiao); Wu, M (Wu, Min); Zhang, J (Zhang, Jun)	2017	China, Shanghai	573 cases and 812 controls (children aged 4-12 years)	hospital-based case-control study	positively diagnosed by pediatrician according to the definition of the Global Initiative for Asthma guidelines	Method of Childbirth: Caesarean section without medical indication	1.58	1.17	2.13	0.03
37	Associations of caesarean delivery and the occurrence of neurodevelopmental disorders, asthma or obesity in childhood based on Taiwan birth cohort study	Chen, GD (Chen, Ginden); Chiang, WL (Chiang, Wan-Lin); Shu, BC (Shu, Bih-Ching); Guo, YL (Guo, Yue Leon); Chiou, ST (Chiou, Shu-Ti); Chiang, TL (Chiang, Tung-Liang)	2017	Taiwan	19721 children	birth cohort questionnaire-based study (5.5-year follow-up survey)	positively diagnosed by physician	Method of Childbirth: Caesarean section	1.16	1.03	1.3	-
38	Suboptimal vitamin D status in Korean adolescents: a nationwide study on its prevalence, risk factors including cotinine-verified smoking status and association with atopic dermatitis and asthma	Chen, YC (Chen, Y-C); Chih, AH (Chih, A-H); Chen, JR (Chen, J-R); Liou, TH (Liou, T-H); Pan, WH (Pan, W-H); Lee, YL (Lee, Y. L.)	2017	Taiwan	2450 fourth -to sixth-grade children	longitudinal study based on health check-up data (annual follow-up for 3 consecutive years)	parents or guardians answered positively to their child ever having doctor-diagnosed asthma	Body Mass Index (BMI)	1.32	1.12	1.57	0.001	continuous variable; used model for long term adiposity changes; only significant in low FeNO subgroup (indication of low airway inflammation)
								Total fat weight	1.27	1.02	1.58	0.04	continuous variable; used model for long term adiposity changes; only significant in low FeNO subgroup (indication of low airway inflammation)
								Body Mass Index (BMI)	1.77	1.16	2.71	0.008	continuous variable; used model for short term adiposity changes; only significant in high FeNO subgroup (indication of high airway inflammation)
								Body fat percentage from skinfold	1.75	1.35	2.27	< 0.001	continuous variable; used model for short term adiposity changes; only significant in high FeNO subgroup (indication of high airway inflammation)
								Sum of skinfold (triceps and calf)	1.75	1.35	2.27	< 0.001	continuous variable; used model for short term adiposity changes; only significant in high FeNO subgroup (indication of high airway inflammation)
								Waist circumference	1.99	1.37	2.89	< 0.001	continuous variable; used model for short term adiposity changes; only significant in high FeNO subgroup (indication of high airway inflammation)
								Waist-to-height ratio	1.73	1.2	2.5	0.004	continuous variable; used model for short term adiposity changes; only significant in high FeNO subgroup (indication of high airway inflammation)
39	Influence of antibiotic use in early childhood on asthma and allergic diseases at age 5	Yamamoto-Hanada, K (Yamamoto-Hanada, Kiwako); Yang, LM (Yang, Limin); Narita, M (Narita, Masami); Saito, H (Saito, Hirohisa); Ohya, Y (Ohya, Yukihiro)	2017	Japan	902 children	birth cohort questionnaire-based study (5-year follow-up survey)	parents or guardians answered positively to their child ever having doctor-diagnosed asthma (in the past 12 months)	Medication: Antibiotics (used within first 2 years of life)	1.72	1.1	2.7	0.017
								Medication: Antibiotics (Cephem, used within first 2 years of life)	1.97	1.23	3.16	0.05
40	Evaluation of the associations between childhood asthma and prenatal and perinatal factors	Kashanian, M (Kashanian, Maryam); Mohtashami, SS (Mohtashami, Seyyedeh Samaneh); Bemanian, MH (Bemanian, Mohammad Hassan); Moosavi, SAJ (Moosavi, Seyyed Ali Javad); Lakeh, MM (Lakeh, Maziar Moradi)	2017	Iran, Tehran	134 cases and 134 controls (children aged 7-14 years)	retrospective case-control study	positively diagnosed by 2 physicians	Family Medical History: Maternal Asthma	11.62	1.38	96.93	0.024
								During pregnancy: Vaginal bleeding	3.76	1.86	7.57	< 0.001
								Medication: Antibiotics (during pregnancy)	3.19	1.52	6.67	0.002
								Maternal Age at Delivery (≥ 30years)	2.54	1.3	4.95	0.006
								Breastfeeding	0.29	0.151	0.575	< 0.001
41	Work stress, family stress and asthma: a cross-sectional study among women in China	Loerbroks, A (Loerbroks, Adrian); Ding, H (Ding, Hui); Han, W (Han, Wei); Wang, H (Wang, Hong); Wu, JP (Wu, Jiang-Ping); Yang, L (Yang, Liu); Angerer, P (Angerer, Peter); Li, J (Li, Jian)	2017	China	7816 women	cross-sectional questionnaire-based study	self-reported physician-diagnosed asthma	High work stress	1.66	1.22	2.27	-
								High family stress	1.48	1.1	1.99	-
								High work and family stress	2.13	1.42	3.19	-	Reference category: subjects with none of the 2 type of stress
								High work and family stress	1.89	1.2	2.96	-	Reference category: subjects with only work stress as reference
								High work and family stress	1.71	1.03	2.84	-	Reference category: subjects with only family stress as reference
42	Individuals with diabetes are at a higher risk of asthma in India: evidence from the National Family Health Survey-3	Kulkarni, RS (Kulkarni, Ruhi S.); Shinde, RL (Shinde, Ramkrishna L.)	2017	India	71,776 men aged 15-54 years and 115,642 non-pregnant women aged 15-49 years	cross-sectional questionnaire-based study	self-reported having asthma	Comorbidity: Diabetes (men)	8.691	7.154	10.558	-
								Comorbidity: Diabetes (women)	10.106	8.455	12.08	-
43	Environmental Determinants of Bronchial Asthma among Saudi School Children in Southwestern Saudi Arabia	Alqahtani, JM (Alqahtani, Jobran M.); Asaad, AM (Asaad, Ahmed M.); Awadalla, NJ (Awadalla, Nabil J.); Mahfouz, AA (Mahfouz, Ahmed A.)	2017	Saudi Arabia	1700 school children	cross-sectional questionnaire-based study	self-reported bronchial asthma (ever)	Gender (Male)	1.75	1.35	2.27	-
								Pet Exposure: Dogs	2.78	1.79	4.31	-
								Housing Condition: dense truck traffic	2.13	1.48	3.06	-
								Cooking Fuel: Wood	3.01	1.02	9.77	-
								Exercise (vigorously)	1.37	1.07	1.75	-
								Diet: seafood	0.39	0.17	0.88	-
								Diet: fruit	0.72	0.54	0.96	-
								Diet: vegetable	1.58	1.18	2.11	-
								Diet: dairy products	0.53	0.4	0.71	-
								Diet: eggs	1.47	1.11	1.95	-
								Allergen Sensitization: Dog hair	6.38	1.8	22.53	-
								Allergen Sensitization: Cladosporium	1.72	1.06	2.78	-
								Allergen Sensitization: Pigweed (Amaranthus retroflexus)	3.18	1.03	9.83	-
								Allergen Sensitization: Timothy grass (Phleum pretense)	0.39	0.21	0.71	-
								Allergen Sensitization: Bermuda grass (Cynodon dactylon)	1.66	1.17	2.35	-
44	Prevalence and Risk Factors of Asthma, Rhinitis, and Eczema and Their Multimorbidity among Young Adults in Kuwait: A Cross-Sectional Study	Ziyab, AH (Ziyab, Ali H.)	2017	Kuwait	1,154 university students aged 18-26 years	cross-sectional questionnaire-based study	self-reported ever having doctor-diagnosed asthma and either “use of asthma medications in the last 12 months” or “wheezed in the last 12 months.	Cigarette Smoking (active)	1.7	1.11	2.61	0.014
								Cigarette Smoke Exposure	1.45	1.02	2.05	0.038
								Pet Exposure: Cats (past 12 months)	1.44	1.02	2.18	0.043
								Pet Exposure: Dogs (past 12 months)	1.62	1.01	2.6	0.046
								Pet Exposure: Cats and Dogs (past 12 months)	2.86	1.55	5.27	< 0.001
								Family Medical History: Maternal Allergy	1.76	1.41	2.2	< 0.001
								Family Medical History: Paternal Allergy	1.48	1.2	1.82	< 0.001
								Family Medical History: Both Parents Allergy	4.57	2.81	7.43	< 0.001
45	Does longer duration of breastfeeding prevent childhood asthma in low-income families?	Arif, AA (Arif, Ahmed A.); Racine, EF (Racine, Elizabeth F.)	2017	Pakistan, Karachi	400 children aged 2 to 14 years, accompanied by mothers or guardians	cross-sectional interview-based study	clinical examination by a primary care physician	Breastfeeding (duration: >= 24 months)	1.77	0.99	3.16	0.056
								Breastfeeding (duration: <= 12months)	0.29	0.12	0.71	0.007	Only in subjects without family history of asthma or hayfever
46	Current asthma, respiratory symptoms and airway infections among students in relation to the school and home environment in Japan	Takaoka, M (Takaoka, Motoko); Suzuki, K (Suzuki, Kyoko); Norback, D (Norback, Dan)	2017	Japan	1048 students aged 12 to 15 years	cross-sectional questionnaire-based study	currently taking asthma medication or having had an asthma attack during the past 12 months	Atopy	3.76	2.18	6.47	< 0.001	Either cat, dog, mould or pollen allergy
								Housing Condition: Dampness (floor)	2.78	1.21	6.38	0.02
								Student density in classroom	0.65	0.45	0.94	0.02	OR calculated for 0.1 increase in students per m2 floor area in the classroom
47	Breastfeeding and timing of first dietary introduction in relation to childhood asthma, allergies, and airway diseases: A cross-sectional study	Huang, C (Huang, Chen); Liu, W (Liu, Wei); Cai, J (Cai, Jiao); Weschler, LB (Weschler, Louise B.); Wang, XY (Wang, Xueying); Hu, Y (Hu, Yu); Zou, ZJ (Zou, Zhijun); Shen, L (Shen, Li); Sundell, J (Sundell, Jan)	2017	China, Shanghai	13335 children aged 4 to 6 years	cross-sectional questionnaire-based study	parents or guardians answered positively to their child ever having doctor-diagnosed asthma	Breastfeeding (duration: 3 to 6 months)	0.81	0.72	0.91	< 0.001	Restricted to "exclusive breastfeeding" (feeding solely by the mother’s breast milk). Reference category: breastfeeding (no, never)
48	Association between Caesarean Delivery and Childhood Asthma in India and Vietnam	Lavin, T (Lavin, Tina); Franklin, P (Franklin, Peter); Preen, DB (Preen, David B.)	2017	India	2026 children aged 6–18 months during participation	longitudinal questionnaire-based study (8 years follow-up)	parents or guardians answered positively to their child ever having doctor-diagnosed asthma or hospitalized due to asthma	Method of Childbirth: Caesarean section	2.6	1.3	5.4	-
				Vietnam	2000 children aged 6–18 months during participation	longitudinal questionnaire-based study (8 years follow-up)	parents or guardians answered positively to their child ever having doctor-diagnosed asthma or hospitalized due to asthma	Method of Childbirth: Caesarean section	2	1.2	3	-
49	Asthma and other allergic diseases among Saudi schoolchildren in Najran: the need for a comprehensive intervention program	Alqahtani, JM (Alqahtani, Jobran M.)	2016	Saudi Arabia	1700 schoolchildren	cross-sectional questionnaire-based study	self-reported bronchial asthma (ever)	Gender (Male)	1.626	1.296	2.04	0.001
								Diet: junk food	1.352	1.074	1.703	0.001
								Housing Condition: dense truck traffic	1.855	1.316	2.557	0.001
								Pet Exposure: Cats and Dogs (past 12 months)	1.853	1.269	2.707	0.002
								Allergen Sensitization: Bermuda grass	3.221	1.279	8.112	< 0.001
								Allergen Sensitization: Cat fur	1.461	1.081	1.973	0.001
50	Prevalence and Occupational and Environmental Risk Factors of Self-Reported Asthma: Evidence from a Cross-Sectional Survey in Seven Chinese Cities	Fu, QL (Fu, Qing-Ling); Du, Y (Du, Yue); Xu, G (Xu, Geng); Zhang, H (Zhang, Hua); Cheng, L (Cheng, Lei); Wang, YJ (Wang, Yan-Jun); Zhu, DD (Zhu, Dong-Dong); Lv, W (Lv, Wei); Liu, SX (Liu, Shi-Xi); Li, PZ (Li, Pei-Zhong); Shi, JB (Shi, Jian-Bo); Ou, CQ (Ou, Chun-Quan)	2016	China	9974 participants aged >= 15 years	cross-sectional questionnaire-based study	self-reported physician-diagnosed asthma	Occupational Exposure: Clearance-related job	2.28	1.07	4.89	-
								Occupational Exposure: Industrial or occupational poisonous gas	4.21	2.43	7.3	-
								Occupational Exposure: Large amount of carpets	2.61	1.2	5.69	-
								Cooking Fuel: Coal	2.65	1.26	5.57	-
51	Exposure to outdoor air pollution during trimesters of pregnancy and childhood asthma, allergic rhinitis, and eczema	Deng, QH (Deng, Qihong); Lu, C (Lu, Chan); Li, YG (Li, Yuguo); Sundell, J (Sundell, Jan); Norback, D (Norback, Dan)	2016	China	2598 preschool children aged 3-6 years	cross-sectional questionnaire-based study	parents or guardians answered positively to their child ever having doctor-diagnosed asthma	Air Pollution: NO2 (prenatal exposure)	1.72	1.02	1.97	< 0.05	significant only in the second trimester of the pregnancy
52	Associations between perceptions of odors and dryness and children's asthma and allergies: A cross-sectional study of home environment in Baotou	Bu, ZM (Bu, Zhongming); Wang, LF (Wang, Lifang); Weschler, LB (Weschler, Louise B.); Li, BZ (Li, Baizhan); Sundell, J (Sundell, Jan); Zhang, YP (Zhang, Yinping)	2016	China, Baotou	4801 children (aged 1 to 8 years)	cross-sectional questionnaire-based study	parents or guardians answered positively to their child having wheezing in the past 12 months	Housing Condition: Stuffy Odor (frequently)	2.4	1.33	4.34	< 0.01	Reference category: “no, never”
								Housing Condition: Stuffy Odor (sometimes)	1.64	1.18	2.27	< 0.01	Reference category: “no, never”
								Housing Condition: Unpleasant Odor (frequently)	3.93	2.12	7.29	< 0.001	Reference category: “no, never”
								Housing Condition: Moldy odor (sometimes)	2.15	1.39	3.33	< 0.01	Reference category: “no, never”
								Housing Condition: Smoke Odor	2.33	1.45	3.74	< 0.001	Reference category: “no, never”
								Housing Condition: Dry air	2.32	1.49	3.63	< 0.001	Reference category: “no, never”
53	Preconceptional exposure to oral contraceptive pills and the risk of wheeze, asthma and rhinitis in children	Yamamoto-Hanada, K (Yamamoto-Hanada, Kiwako); Futamura, M (Futamura, Masaki); Yang, LM (Yang, Limin); Shoda, T (Shoda, Tetsuo); Narita, M (Narita, Masami); Kobayashi, F (Kobayashi, Fumio); Saito, H (Saito, Hirohisa); Ohya, Y (Ohya, Yukihiro)	2016	Japan	980 children	birth cohort questionnaire-based study (5-year follow-up survey)	parents or guardians answered positively to their child ever having doctor-diagnosed asthma	Maternal oral contraceptive pill use before pregnancy	1.65	1.02	2.65	0.04
54	Mouth breathing, another risk factor for asthma: the Nagahama Study	Izuhara, Y (Izuhara, Y.); Matsumoto, H (Matsumoto, H.); Nagasaki, T (Nagasaki, T.); Kanemitsu, Y (Kanemitsu, Y.); Murase, K (Murase, K.); Ito, I (Ito, I.); Oguma, T (Oguma, T.); Muro, S (Muro, S.); Asai, K (Asai, K.); Tabara, Y (Tabara, Y.); Takahashi, K (Takahashi, K.); Bessho, K (Bessho, K.); Sekine, A (Sekine, A.); Kosugi, S (Kosugi, S.); Yamada, R (Yamada, R.); Nakayama, T (Nakayama, T.); Mat…	2016	Japan, Nagahama	9804 subjects aged 30 to 75 years	cross-sectional questionnaire-based study	defined anamnestically by questionnaire	Gender (Female)	1.6	1.2	2.15	0.001
								Age (61–75 years)	0.7	0.53	0.9	0.006	Reference category: age (30–45 years)
								Body Mass Index: >= 25.5kg/m2	1.4	1.09	1.8	0.009
								Comorbidity: Allergic rhinitis	1.8	1.44	2.25	< 0.0001
								Blood Eosinophilia (>= 250/ul)	1.94	1.53	2.44	< 0.0001
								Serum total IgE	1.76	1.47	2.11	< 0.0001	per IU/ml increase
								Pediatric asthma	7.21	5.19	9.92	< 0.0001
								Cigarette Smoke Exposure	1.34	1.05	1.74	0.0002
								Comorbidity: Gastroesophageal reflux disease (GERD)	1.41	1.14	1.77	0.004	defined as frequency scale for the symptoms of gastroesophageal reflux disease >=8
								Comorbidity: Sinusitis	1.68	1.27	2.2	0.0004
								Mouth breathing	1.67	1.32	2.12	< 0.0001
55	Association between Concentrations of Metals in Urine and Adult Asthma: A Case-Control Study in Wuhan, China	Huang, XJ (Huang, Xiji); Xie, JG (Xie, Jungang); Cui, XQ (Cui, Xiuqing); Zhou, Y (Zhou, Yun); Wu, XJ (Wu, Xiaojie); Lu, W (Lu, Wei); Shen, Y (Shen, Yan); Yuan, J (Yuan, Jing); Chen, WH (Chen, Weihong).	2016	China, Wuhan	551 adult asthma cases and 551 gender-and age-matched controls	cross-sectional case-control study based on questionnaire, lung function test and mass spectrometry	positively diagnosed by the qualified physicians	Urinary metabolites: cadmium	1.69	1	2.85	< 0.05
								Urinary metabolites: molybdenum	3.76	2.3	6.16	< 0.05
								Urinary metabolites: chromium	4.89	3.04	7.89	< 0.05
								Urinary metabolites: copper	6.06	3.27	11.21	< 0.05
								Urinary metabolites: uranium	6.99	4.37	11.19	< 0.05
								Urinary metabolites: selenium	9.17	4.16	20.21	< 0.05
								Urinary metabolites: lead	0.48	0.29	0.8	< 0.05
								Urinary metabolites: barium	0.44	0.27	0.71	< 0.05
								Urinary metabolites: iron	0.41	0.26	0.64	< 0.05
								Urinary metabolites: zinc	0.4	0.24	0.66	< 0.05
								Urinary metabolites: nickel	0.3	0.22	0.41	< 0.05
								Urinary metabolites: manganese	0.23	0.14	0.39	< 0.05
								Urinary metabolites: rubidium	0.07	0.03	0.15	< 0.05
56	The first 2-year home environment in relation to the new onset and remission of asthmatic and allergic symptoms in 4246 preschool children	Lin, ZJ (Lin, Zhijin); Norback, D (Norback, Dan); Wang, TT (Wang, Tingting); Zhang, X (Zhang, Xin); Shi, JJ (Shi, Jingjin); Kan, HD (Kan, Haidong); Zhao, ZH (Zhao, Zhuohui)	2016	China, Urumuqi	4246 preschool children	cross-sectional questionnaire-based study	parents or guardians answered positively to their child having wheezing in the past 12 months but absent during the first 2 years of their life	Housing Condition: Moldy odor	2.23	1.48	3.38	0.002
								Housing Condition: Stuffy Odor	1.37	1.13	1.66	0.047
								Housing Condition: Dry air	1.24	1.05	1.46	0.011
								Cigarette Smoke Exposure (Parental smoking)	1.31	1.02	1.69	0.041
57	Typical halogenated persistent organic pollutants in indoor dust and the associations with childhood asthma in Shanghai, China	Meng, G (Meng, Ge); Nie, ZQ (Nie, Zhiqing); Feng, Y (Feng, Yan); Wu, XM (Wu, Xiaomeng); Yin, Y (Yin, Yong); Wang, Y (Wang, Yan)	2016	China, Shanghai	620 asthmatic and 218 non asthmatic children (aged 3-6 years)	cross-sectional questionnaire-based study with dust sample collection	clinically diagnosed by professional doctors	Indoor Dust Content: BDE209	0.97	0.95	0.99	0.03
								Indoor Dust Content: BDE99	0.82	0.68	0.98	0.032
								Indoor Dust Content: p,p'-DDE	1.83	1.01	3.32	0.048
								Indoor Dust Content: o,p'-DDT	0.84	0.75	0.93	0.001
58	Associations of Early Life Exposures and Environmental Factors With Asthma Among Children in Rural and Urban Areas of Guangdong, China	Feng, ML (Feng, Mulin); Yang, ZW (Yang, Zhaowei); Pan, LY (Pan, Liying); Lai, XX (Lai, Xuxin); Xian, M (Xian, Mo); Huang, XF (Huang, Xiafei); Chen, Y (Chen, Yan); Schroder, PC (Schroeder, Paul C.); Roponen, M (Roponen, Marjut); Schaub, B (Schaub, Bianca); Wong, GWK (Wong, Gary W. K.); Li, J (Li, Jing)	2016	China, Guangdong	854 children aged 13 to 14 years	cross-sectional case-control study based on questionnaire and dust sample collection	self-reported physician-diagnosed asthma and wheezing in the past 12 months	Atopy	1.91	1.58	2.29	< 0.001
								Family Medical History: Parental Atopy	2.49	1.55	4.01	< 0.001
								Hospitalization before 3 years of age	2.54	1.37	4.7	< 0.001
								Diet: dairy products (high consumption)	1.68	1.03	2.73	< 0.001
								Indoor Dust Content: Dermatophagoides farinae group 1 allergen	1.71	1.34	2.19	< 0.001
								Family Background: Crop-farming family	0.15	0.08	0.32	< 0.001
								Indoor Dust Content: Endotoxin Levels	0.69	0.5	0.95	< 0.001
59	Prevalence and severity of asthma among Indian school children aged between 6 and 14 years: associations with parental smoking and traffic pollution	Singh, S (Singh, Sheetu); Sharma, BB (Sharma, Bharat Bhushan); Sharma, SK (Sharma, S. K.); Sabir, M (Sabir, Mohammed); Singh, V (Singh, Virendra)	2016	India	aged 6 to 7 years	cross-sectional questionnaire-based study	self-reported wheezing in the past 12 months	Traffic pollution (mild)	1.63	1.43	1.85	-	Reference category: minimal traffic pollution
								Traffic pollution (moderate)	1.71	1.49	1.96	-	Reference category: minimal traffic pollution
								Traffic pollution (heavy)	1.53	1.31	1.78	-	Reference category: minimal traffic pollution
								Cigarette Smoke Exposure (Maternal Smoking)	2.72	2.05	3.6	-
								Cigarette Smoke Exposure (Paternal Smoking)	1.9	1.7	2.11	-
				India	aged 13 to 14 years	cross-sectional questionnaire-based study	self-reported wheezing in the past 12 months	Traffic pollution (mild)	1.19	1.04	1.36	-	Reference category: minimal traffic pollution
								Traffic pollution (moderate)	1.51	1.31	1.75	-	Reference category: minimal traffic pollution
								Traffic pollution (heavy)	1.51	1.29	1.76	-	Reference category: minimal traffic pollution
								Cigarette Smoke Exposure (Maternal Smoking)	2.14	1.72	2.66	-
								Cigarette Smoke Exposure (Paternal Smoking)	1.21	1.09	1.34	-
60	Association between Electronic Cigarette Use and Asthma among High School Students in South Korea	Cho, JH (Cho, Jun Ho); Paik, SY (Paik, Samuel Y.)	2016	South Korea	35,904 high school students	cross-sectional questionnaire-based study	self-reported physician-diagnosed asthma in the past 12 months	Cigarette Smoking (conventional cigarette, currently active)	2.77	1.31	5.85	< 0.01	Reference category: conventional cigarette smoking (no, never)
								Cigarette Smoking (electronic cigarette, currently active)	1.47	1.05	2.06	< 0.05	Reference category: electronic cigarette smoking (no, never)
61	Epidemiology of bronchial asthma in school children (10u16 years) in Srinagar	Qureshi, UA (Qureshi, Uruj Altaf); Bilques, S (Bilques, Sufoora); ul Haq, I (ul Haq, Inaam); Khan, MS (Khan, Muhammad Saleem); Qurieshi, MA (Qurieshi, Mariya Amin); Qureshi, UA (Qureshi, Umar Amin)	2016	India, Kashmir	806 school children aged 10 to 16 years	cross-sectional questionnaire-based study with spirometric examination	self-reported physician-diagnosed asthma	Family Medical History: Asthma	7.191	3.432	15.067	< 0.001
								Comorbidity: seasonal cough	4.166	2.125	8.167	< 0.001
								Comorbidity: Allergic rhinitis	2.734	1.108	6.749	0.029
								Comorbidity: Atopic dermatitis	4.125	1.365	12.459	0.012
								Body Mass Index: Obesity	5.192	1.035	26.033	0.045	define as : body mass index >95th percentile
62	The home environment of junior high school students in Hyogo, Japan - Associations with asthma, respiratory health and reported allergies	Takaoka, M (Takaoka, Motoko); Suzuki, K (Suzuki, Kyoko); Norback, D (Norback, Dan)	2016	Japan, Kobe	3102 children aged 6 to 7 years	cross-sectional questionnaire-based study	parents or guardians answered positively to “asthma ever”	Birth Weight (2000 to 2500g)	2.55	1.21	5.39	-	Only in male subjects. Reference category: normal birth weight (2500 to 3500g)
63	Environmental Air Pollutants as Risk Factors for Asthma Among Children Seen in Pediatric Clinics in UKMMC, Kuala Lumpur	Idris, IB (Idris, Idayu Badilla); Ghazi, HF (Ghazi, Hasanain Faisal); Zhie, KH (Zhie, Khor Hui); Khairuman, KA (Khairuman, Khairul Aliff); Yahya, SK (Yahya, Siti Kasuma); Zaim, FAA (Zaim, Farah Azureen Abd); Nam, CW (Nam, Chok Wai); Rasid, HZA (Rasid, Hazwan Zuhairi Abdul); Isa, ZM (Isa, Zaleha Md)	2016	Malaysia, Kuala Lumpur	223 children aged 3 to 13 years	cross-sectional case-control study in the pediatric clinic	positively diagnosed by the qualified physicians	Housing Condition: Carpet usage	2.15	1.25	3.68	-
								Housing Condition: Heavy Traffic within < 200m distance	1.72	1.01	2.93	-
								Air Pollution: lorry fumes	2.61	1.38	4.93	-
64	Eczema and Asthma Symptoms among Schoolchildren in Coastal and Inland Areas after the 2011 Great East Japan Earthquake: The ToMMo Child Health Study	Miyashita, M (Miyashita, Masako); Kikuya, M (Kikuya, Masahiro); Yamanaka, C (Yamanaka, Chizuru); Ishikuro, M (Ishikuro, Mami); Obara, T (Obara, Taku); Sato, Y (Sato, Yuki); Metoki, H (Metoki, Hirohito); Nakaya, N (Nakaya, Naoki); Nagami, F (Nagami, Fuji); Tomita, H (Tomita, Hiroaki); Kiyomoto, H (Kiyomoto, Hideyasu); Sugawara, J (Sugawara, Junichi); Hozawa, A (Hozawa, Atsushi); Fuse, N (Fuse, Nob…	2015	Japan	60,270 nursery school children	cross-sectional questionnaire-based study	nursery school teachers answered positively to the child having doctor-diagnosed asthma at the age of 66–78 months.	Gender (Female)	0.59	0.54	0.65	< 0.0001
								Tsunami Experience	2.03	1.12	3.69	0.02	adjusted for experiencing the tsunami, sex and moving house
								Tsunami Experience	2.08	1.12	3.87	0.02	adjusted for experiencing the tsunami, sex and living in an evacuation centre
65	Early life exposure to ambient air pollution and childhood asthma in China	Deng, QH (Deng, Qihong); Lu, C (Lu, Chan); Norback, D (Norback, Dan); Bornehag, CG (Bornehag, Carl-Gustaf); Zhang, YP (Zhang, Yinping); Liu, WW (Liu, Weiwei); Yuan, H (Yuan, Hong); Sundell, J (Sundell, Jan)	2015	China	2490 children aged 3 to 6 years	cross-sectional questionnaire-based study	parents or guardians answered positively to their child ever having doctor-diagnosed asthma	Air Pollution (NO2, prenatal)	1.74	1.15	2.62	-	per 15μg/m3 increase
								Air Pollution (SO2, prenatal)	1.45	1.02	2.07	-	per 50μg/m3 increase
								Air Pollution (NO2, first year of life)	1.9	1.2	3	-	per 15μg/m3 increase
								Air Pollution (SO2, first year of life)	1.62	1.01	2.6	-	per 50μg/m3 increase
66	Does urban land-use increase risk of asthma symptoms?	Son, JY (Son, Ji-Young); Kim, H (Kim, Ho); Bell, ML (Bell, Michelle L.)	2015	South Korea	680,202 individuals	cross-sectional questionnaire-based study	presence of asthma symptoms during breathing/exercise within 1 year and/or self-reported physician diagnosis of asthma.	Urbanization	1.02	1.01	1.04	-
								Air Pollution (PM10)	1.37	1.32	1.42	-
								Air Pollution (NO2)	1.2	1.15	1.26	-
67	Home Dampness Signs in Association with Asthma and Allergic Diseases in 4618 Preschool Children in Urumqi, China-The Influence of Ventilation/Cleaning Habits	Lin, ZJ (Lin, Zhijing); Zhao, ZH (Zhao, Zhuohui); Xu, HH (Xu, Huihui); Zhang, X (Zhang, Xin); Wang, TT (Wang, Tingting); Kan, HD (Kan, Haidong); Norback, D (Norback, Dan)	2015	China	4618 children aged 1 to 8 years	cross-sectional questionnaire-based study	parents or guardians answered positively to their child ever having doctor-diagnosed asthma	Housing Condition: Damp stains	1.89	1	3.58	< 0.05
								Housing Condition: Moldy odor	2.46	1.24	4.89	< 0.05
								Housing Condition: Moldy spots	2.64	1.32	5.27	< 0.05
68	Prevalence of asthma in Saudi adults: findings from a national household survey, 2013	Moradi-Lakeh, M (Moradi-Lakeh, Maziar); El Bcheraoui, C (El Bcheraoui, Charbel); Daoud, F (Daoud, Farah); Tuffaha, M (Tuffaha, Marwa); Kravitz, H (Kravitz, Hannah); Al Saeedi, M (Al Saeedi, Mohammad); Basulaiman, M (Basulaiman, Mohammed); Memish, ZA (Memish, Ziad A.); AlMazroa, MA (AlMazroa, Mohammad A.); Al Rabeeah, AA (Al Rabeeah, Abdullah A.); Mokdad, AH (Mokdad, Ali H.)	2015	Saudi Arabia	10,735 individuals aged 15 years or older	cross-sectional questionnaire-based study	self-reported physician-diagnosed asthma	Gender (Female)	0.68	0.48	0.95	-
								Exercise (limited vigorous activity)	2.48	1.69	3.62	-
								Comorbidity: Chronic obstructive pulmonary disease (COPD)	9.53	2.9	31.35	-
								Cigarette Smoking (former smoker)	1.97	1.1	3.53	-
								Body Mass Index: < 18.5kg/m2	2.07	1.04	4.1	-	Reference category: body mass index: 18.5–24.9 kg/m2
								Body Mass Index: > 30kg/m2	2.13	1.41	3.22	-	Reference category: body mass index: 18.5–24.9 kg/m2
69	Genetic, familial and environmental correlates of asthma among early adolescents in Sri Lanka: a case control study	Danansuriya, MN (Danansuriya, Manjula Nishanthi); Rajapaksa, LC (Rajapaksa, Lalini C.); Weerasinghe, A (Weerasinghe, Anura)	2015	Sri Lanka	1483 subjects	cross-sectional questionnaire-based study	self-reported having Physician Diagnosed Asthma (PDA) and having had wheezing during the previous 12 months	No. of Siblings (0)	4.2	1.7	9.9	< 0.05
								Birth order (first born)	2.6	1.3	5.2	< 0.05
								Comorbidity: Allergic rhinitis	2.7	1.6	4.6	< 0.05
								Family Medical History: Asthma	1.8	1.1	3.2	< 0.05
								Family Medical History: Allergic rhinitis	1.9	1.1	3.2	< 0.05
								Family Medical History: Eczema	1.8	1	3.2	< 0.05
70	Risk of asthma in relation to occupation: A hospital-based case-control study	Wortong, D (Wortong, Darika); Chaiear, N (Chaiear, Naesinee); Boonsawat, W (Boonsawat, Watchara)	2015	Thailand	153 cases of asthmatic and 306 controls	hospital-based case-control study	positively diagnosed by physicians using the 2006 Global Initiative for Asthma (GINA) Guidelines	Family Medical History: Asthma	11.68	4.52	30.24	< 0.001
								Atopy	8.3	5.07	13.6	< 0.001
								Occupational Exposure: healthcare workers	4.08	1.35	12.3	0.012
								Occupational Exposure: textile workers	3.34	1.07	10.47	0.039
								Occupational Exposure: school workers	2.4	1.31	4.41	0.005
71	Sleep-disordered breathing and asthma: evidence from a large multicentric epidemiological study in China	Li, LW (Li, Liwen); Xu, ZW (Xu, Zhiwei); Jin, XM (Jin, Xingming); Yan, CH (Yan, Chonghuai); Jiang, F (Jiang, Fan); Tong, SL (Tong, Shilu); Shen, XM (Shen, Xiaoming); Li, SH (Li, Shenghui)	2015	China	22,478 children aged 5-12 years	cross-sectional questionnaire-based study	parents or guardians answered positively to their child ever having doctor-diagnosed asthma	Comorbidity: Habitual snoring	1.28	1.01	1.62	0.041
								Comorbidity: Obstructive sleep apnea	1.92	1.34	2.76	< 0.001
72	Asthma, Airway Symptoms and Rhinitis in Office Workers in Malaysia: Associations with House Dust Mite (HDM) Allergy, Cat Allergy and Levels of House Dust Mite Allergens in Office Dust	Lim, FL (Lim, Fang Lee); Hashim, Z (Hashim, Zailina); Than, LTL (Than, Leslie Thian Lung); Said, SM (Said, Salmiah Md); Hashim, JH (Hashim, Jamal Hisham); Norback, D (Norback, Dan)	2015	Malaysia	695 office workers	cross-sectional questionnaire-based study	self-reported physician-diagnosed asthma	Allergen Sensitization: House Dust Mite	3.54	1.47	8.52	< 0.01
								Allergen Sensitization: Cat fur	2.55	1.25	5.22	< 0.05
								Gender (Female)	2.41	1.07	5.4	< 0.05
73	A Longitudinal Study on Early Hospitalized Airway Infections and Subsequent Childhood Asthma	Jeng, MJ (Jeng, Mei-Jy); Lee, YS (Lee, Yu-Sheng); Tsao, PC (Tsao, Pei-Chen); Yang, CF (Yang, Chia-Feng); Soong, WJ (Soong, Wen-Jue)	2015	Taiwan	3,264 hospitalized children and 18,527 controls (< 3 years old)	longitudinal study based on insurance claim data (followed up until 10 years of age)	positively diagnosed by physicians	Respiratory Infection (Any hospitalized airway Respiratory Infections)	1.47	1.328	1.63	-
								Respiratory Infection (Bronchiolitis)	1.633	1.443	1.848	-
								Respiratory Infection (Non-Bronchiolitis hospitalized airway Respiratory Infections)	1.229	1.043	1.449	-
74	Maternal and paternal indoor or outdoor smoking and the risk of asthma in their children: A nationwide prospective birth cohort study	Tabuchi, T (Tabuchi, Takahiro); Fujiwara, T (Fujiwara, Takeo); Nakayama, TO (Nakayama, Tomio O.); Miyashiro, I (Miyashiro, Isao); Tsukuma, H (Tsukuma, Hideaki); Ozaki, K (Ozaki, Koken); Kondo, N (Kondo, Naoki)	2015	Japan	43,653 subjects	birth cohort questionnaire-based study (6-year follow-up survey)	parents or guardians answered positively to their child having doctor-diagnosed asthma in the past 12 months	Cigarette Smoke Exposure (both parental indoor smoking)	1.31	1.14	1.49	-	outcome: asthma from 0.5 to 2.5 years old
								Cigarette Smoke Exposure (both parental indoor smoking)	1.18	1.04	1.34	-	outcome: asthma from 2.5 to 4.5 years old
								Cigarette Smoke Exposure (both parental indoor smoking)	1.19	1.06	1.33	-	outcome: asthma from 4.5 to 8 years old
75	Relationship between obesity and sex, and prevalence of asthma-like disease and current wheeze in Han children in Nanjing, China	Yao, J (Yao, Jin); Zhou, Y (Zhou, Yao); Wang, J (Wang, Juan); Wu, HM (Wu, Hongmei); Liu, HX (Liu, Hongxia); Shi, Y (Shi, Yu); Lei, QH (Lei, Qihong); Xia, W (Xia, Wen); Ji, CZ (Ji, Chunzhen); Ye, XM (Ye, Xinmin); Han, Q (Han, Qing); Liang, H (Liang, Hui); Liu, F (Liu, Feng); Zhao, DY (Zhao, Deyu)	2015	China, Nanjing	12,092 children aged 3 to 14 years	cross-sectional questionnaire-based study with height and weight measurements	parents or guardians answered positively to their child ever having doctor-diagnosed asthma, asthmatic bronchitis, chronic bronchitis or asthmatic pneumonia	Body Mass Index: Obesity	1.242	1.08	1.429	0.001	Participants were divided into three groups (underweight, normal, obese) according to BMI. Reference category: normal BMI used as reference
								Gender (Male)	1.313	1.191	1.447	< 0.001
76	Trends in prevalence and risk factors of childhood asthma in Fuzhou, a city in Southeastern China	Tang, SP (Tang, Su-Ping); Liu, YL (Liu, Yan-Lin); Wang, SB (Wang, Shi-Biao); Weng, SF (Weng, Sheng-Feng); Chen, S (Chen, Shen); Zhang, MJ (Zhang, Min-Jun); Dong, L (Dong, Li); Guo, YH (Guo, Yi-Hua); Lin, DR (Lin, Dong-Ru); Hua, YH (Hua, Yun-Han); Wang, DY (Wang, De-Yun)	2015	China, Fuzhou	11,738 children 0 to 14 years	cross-sectional questionnaire-based study	interviewed by pediatricians to confirm the diagnosis of asthm	Comorbidity: atopic or allergic diseases	21.5	12	38.5	-
								Family Medical History: allergy or asthma	29.4	12.6	68.6	-
								Medication: Antibiotics (before 12 months of age)	7.61	3.4	17.06	-
								Diet: Supplementary protein feedings (< 6 months of age)	1.9	1.23	2.95	-
								Housing Condition: Natural ventilation	0.5	0.3	0.8	-	Reference category: frequent use of air-conditioning
77	A cross-sectional study of prevalence and risk factors for childhood asthma in Ahvaz city, Iran	Tavacol, H (Tavacol, Heshmatollah); Rahimi, Z (Rahimi, Zahra); Cheraghi, M (Cheraghi, Maria); Ghatfan, F (Ghatfan, Fatemeh); Baji, Z (Baji, Zahra); Rahmani, H (Rahmani, Hossein)	2015	Iran, Ahvaz	1803 school children aged 6 to 7 and 13 to 14 years (50.1% male)	cross-sectional questionnaire-based study	self-reported, or parents or guardians answered positively to their child ever having doctor-diagnosed asthma	Family Medical History: Paternal Asthma	5.32	2.53	11.17	< 0.001	Only in male subjects
								Family Medical History: Maternal Asthma	2.61	1.11	6.13	< 0.05	Only in male subjects
								Gender (Male)	2.58	1.37	4.86	< 0.01	Only in subjects aged 13 to 14 years
								Cigarette Smoke Exposure	3.88	1.69	8.87	0.001	Only in subjects aged 13 to 14 years
78	The relationship between air pollution and asthma in Malaysian schoolchildren	Abidin, EZ (Abidin, Emilia Zainal); Semple, S (Semple, Sean); Rasdi, I (Rasdi, Irniza); Ismail, SNS (Ismail, Sharifah Norkhadijah Syed); Ayres, JG (Ayres, Jon G.)	2014	Malaysia	1,952 schoolchildren aged 10 to 11 years	cross-sectional questionnaire-based study	parents or guardians answered positively to their child ever having doctor-diagnosed asthma	Gender (Female)	2.26	1.58	3.24	< 0.001
								Parental Education (Highest: HIgh School)	1.71	1.05	2.8	< 0.05	Reference category: parental education (highest: university)
								Family Medical History: Parental Asthma	3.8	2.59	5.56	< 0.001
								Cigarette Smoke Exposure (> 4 hours daily)	2.27	1.25	4.13	< 0.01
79	Prevalence of asthma, local risk factors and agreement between written and video questionnaires among Turkish adolescents	Becerir, T (Becerir, T.); Akcay, A (Akcay, A.); Duksal, F (Duksal, F.); Ergin, A (Ergin, A.); Becerir, C (Becerir, C.); Guler, N (Guler, N.)	2014	Turkey, Denizli	5427 schoolchildren aged 13 to 14 years	cross-sectional questionnaire-based study	self-reported ever having doctor-diagnosed asthma	Family Medical History: Atopy	2.4	1.75	3.31	< 0.05
								Stuffed toys	1.45	1.05	2	< 0.05
								accompaniment of children to their parents after school hours in textile industry	1.5	1.02	2.22	< 0.05
80	Burden of asthma among children in a developing megacity: childhood asthma study, Pakistan	Khan, AA (Khan, Adeel Ahmed); Tanzil, S (Tanzil, Sana); Jamali, T (Jamali, Tanzil); Shahid, A (Shahid, Afshan); Naeem, S (Naeem, Shahla); Sahito, A (Sahito, Ambreen); Siddiqui, FA (Siddiqui, Fraz Anwar); Nafees, AA (Nafees, Asaad Ahmed); Fatmi, Z (Fatmi, Zafar)	2014	Pakistan, Karachi	1046 children aged 3 to 17 years	cross-sectional questionnaire-based study	defined according to the eight items of the International Study of Asthma and Allergies in Childhood questionnaire	Gender (Male)	2.5	1.6	4	-
								Age (3-7 years)	2.9	1.7	4.8	-	Reference category: age (8-14 years)
								Housing Condition: ill-ventilated kitchen	1.8	1.1	3.1	-
								Family Medical History: Asthma	2.3	1.3	3.9	-
								Ethnicity: Sindhi	2.2	1.1	4.4	-
81	Indoor environmental factors associated with wheezing illness and asthma in South Korean children: phase III of the International Study of Asthma and Allergies in Childhood	Chae, Y (Chae, Yoomi); Hahm, MI (Hahm, Myung-Il); Ahn, K (Ahn, Kangmo); Kim, J (Kim, Jihyun); Kim, WK (Kim, Woo Kyung); Lee, SY (Lee, So-Yeon); Park, YM (Park, Yong Mean); Han, MY (Han, Man Yong); Lee, KJ (Lee, Kee-Jae); Kwon, HJ (Kwon, Ho-Jang)	2014	South Korea	3810 children aged 6-7 years	cross-sectional questionnaire-based study	parents or guardians answered positively to their child ever having doctor-diagnosed asthma and wheezing in the past 12 months	Family Medical History: Parental allergic diseases	2.189	1.483	3.231	-
								Gender (Male)	1.971	1.369	2.838	-
								Atopy	1.583	1.804	3.698	-
82	Occupations with an increased prevalence of self-reported asthma in Indian adults	Agrawal, S (Agrawal, Sutapa); Pearce, N (Pearce, Neil); Millett, C (Millett, Christopher); Subramanian, SV (Subramanian, S. V.); Ebrahim, S (Ebrahim, Shah)	2014	India	64,725 men aged 15-54 years and 52,994 women aged 15-49 years	cross-sectional questionnaire-based study	positive response to ‘‘Do you currently have asthma?’’	Occupational Exposure: Plant and Machine Operators and Assemblers (Male-only)	1.67	1.14	2.45	0.009
								Occupational Exposure: Extraction and Building Trades Workers (Male-only)	0.72	0.53	0.97	0.029
								Occupational Exposure: Machine Operators and Assemblers (Male-only)	1.85	1.24	2.76	0.002
								Occupational Exposure: Labourers in Mining, Construction, Manufacturing and Transport (Male-only)	1.33	1	1.77	0.051
83	Home dampness, childhood asthma, hay fever, and airway symptoms in Shanghai, China: associations, dose-response relationships, and lifestyle's influences	Hu, Y (Hu, Y.); Liu, W (Liu, W.); Huang, C (Huang, C.); Zou, ZJ (Zou, Z. J.); Zhao, ZH (Zhao, Z. H.); Shen, L (Shen, L.); Sundell, J (Sundell, J.)	2014	China, Shanghai	13,335 children aged 4 to 6 years	cross-sectional questionnaire-based study	parents or guardians answered positively to their child ever having doctor-diagnosed asthma	Housing Condition: Mold spots (current residence)	1.32	1.07	1.64	< 0.01
								Housing Condition: Window pane condensation in winter (current residence, >25 cm)	1.65	1.3	2.11	< 0.001	Reference category: No window pane condensation in winter
								Housing Condition: Window pane condensation in winter (current residence, <5 cm)	1.25	1.06	1.49	< 0.05	Reference category: No window pane condensation in winter
								Housing Condition: Moldy odor (current residence)	1.25	1.07	1.45	< 0.01
								Housing Condition: Mold spots (frequently, at the time of child's birth)	1.75	1.1	2.77	< 0.05
								Housing Condition: Window pane condensation in winter (frequently, at the time of child's birth)	1.58	1.3	1.92	< 0.001
								Housing Condition: Window pane condensation in winter (occasionally, at the time of child's birth)	1.17	1.02	1.33	< 0.05
84	Home Renovation, Family History of Atopy, and Respiratory Symptoms and Asthma Among Children Living in China	Dong, GH (Dong, Guang-Hui); Qian, ZM (Qian, Zhengmin (Min)); Wang, J (Wang, Jing); Trevathan, E (Trevathan, Edwin); Liu, MM (Liu, Miao-Miao); Wang, D (Wang, Da); Ren, WH (Ren, Wan-Hui); Chen, WQ (Chen, Weiqing); Simckes, M (Simckes, Maayan); Zelicoff, A (Zelicoff, Alan)	2014	China	31,049 children aged 2 to 14 years	cross-sectional questionnaire-based study	parents or guardians answered positively to their child ever having doctor-diagnosed asthma	Housing Condition: Household renovation (recent 2 years)	1.35	1.22	1.49	-
85	The association of asthma and atrial fibrillation - A nationwide population-based nested case-control study	Chan, WL (Chan, Wan-Leong); Yang, KP (Yang, Kun-Pin); Chao, TF (Chao, Tze-Fan); Huang, CC (Huang, Chin-Chou); Huang, PH (Huang, Po-Hsun); Chen, YC (Chen, Yu-Chun); Chen, TJ (Chen, Tzeng-Ji); Lin, SJ (Lin, Shing-Jong); Chen, JW (Chen, Jaw-Wen); Leu, HB (Leu, Hsin-Bang)	2014	Taiwan	7439 cases and 10,075 controls	case-control study based on insurance database	Identified from the insurance database	Comorbidity: atrial fibrillation	1.2	1.109	1.298	< 0.001
86	Risk factors affecting asthma prevalence in adolescents living in Istanbul, Turkey	Akcay, A (Akcay, A.); Tamay, Z (Tamay, Z.); Hocaoglu, AB (Hocaoglu, A. B.); Ergin, A (Ergin, A.); Guler, N (Guler, N.)	2014	Turkey, Istanbul	9991 children aged 13-14 years	cross-sectional questionnaire-based study	self-reported ever having doctor-diagnosed asthma	Family Medical History: Atopy	6.44	3.82	10.84	< 0.05
								No. of Siblings (< 3)	1.26	1.05	1.52	< 0.05	Fewer than 3 siblings living at home
								Medication: Paracetamol (past 12 months)	0.58	0.49	0.69	< 0.05
								History of tonsillectomy	1.39	1.01	1.9	-
								History of adenoidectomy	1.6	1.14	2.23	< 0.05
								Diet: fruits (> 3 times weekly)	0.66	0.48	0.93	0.017	Reference category: never or occasional consumption
								Diet: fermented foods (> 3 times weekly)	2.25	1.5	3.38	< 0.01	Reference category: never or occasional consumption
								Diet: mixed pickles (> 3 times weekly)	1.49	1.17	1.89	0.001	Reference category: never or occasional consumption
								Diet: margarine (> 3 times weekly)	1.24	1.02	1.51	0.033	Reference category: never or occasional consumption
								Diet: animal fats (> 3 times weekly)	0.58	0.35	0.93	0.025	Reference category: never or occasional consumption
87	The impact of Vitamin D deficiency on asthma, allergic rhinitis and wheezing in children: An emerging public health problem	Bener, A (Bener, Abdulbari); Ehlayel, MS (Ehlayel, Mohammad S.); Bener, HZ (Bener, Hale Z.); Hamid, Q (Hamid, Qutayba)	2014	Qatar	2350 children aged lower than 16 years	cross-sectional questionnaire-based study	parents or guardians answered positively to their child ever having doctor-diagnosed asthma	Vitamin D deficiency	2.39	1.85	3.61	< 0.001
								Parental consanguinity	1.94	1.65	2.28	0.034
								Low duration of outdoor time	1.56	1.18	2.29	0.008
								Serum total IgE	1.62	1.31	1.81	0.015
88	Investigating the association between obesity and asthma in 6-to 8-year-old Saudi children: a matched case-control study	Nahhas, M (Nahhas, Mahmoud); Bhopal, R (Bhopal, Raj); Anandan, C (Anandan, Chantelle); Elton, R (Elton, Rob); Sheikh, A (Sheikh, Aziz)	2014	Saudi Arabia, Madinah	388 case-control pairs, male schoolchildren aged 6 to 8 years	case-control study based on questionnaire and anthropometric measurement	parents or guardians answered positively to their child ever having wheezing	Body Mass Index	1.11	1.03	1.19	-
								Medication: Antibiotics (Only before 12 months of age)	2.45	1.54	3.91	-
								Medication: Paracetamol (past 12 months, once per week)	1.94	1	3.8	-	Reference category: paracetamol usage (past 12 months, yearly, male only)
								Medication: Paracetamol (past 12 months, once per month)	1.9	1.14	3.14	-	Reference category: paracetamol usage (past 12 months, yearly, male only)
				Saudi Arabia, Madinah	244 case-control pairs, female schoolchildren aged 6 to 8 years	case-control study based on questionnaire and anthropometric measurement	parents or guardians answered positively to their child ever having wheezing	Body Mass Index	1.38	1.23	1.56	-
								Breastfeeding	3.62	1.42	9.25	-
								Medication: Paracetamol (past 12 months, once per week)	7.09	2.48	20.8	-	Reference category: paracetamol usage (past 12 months, yearly, male only)
								Medication: Paracetamol (past 12 months, once per month)	2.23	1.05	4.72	-	Reference category: paracetamol usage (past 12 months, yearly, male only)
								Housing Condition: Air conditioning type (both Freon and water system)	19.4	3.56	106	-	Female subjects only. Reference category: Air conditioning type = Freon system only
								Diet: meat (1-2 times a week)	10.2	2.03	51.2	-	Reference category: never consume the respective food type
								Diet: meat (> 3 times a week)	8.68	1.83	41	-	Reference category: never consume the respective food type
89	The Prevalence of Asthma Diagnosis and Symptoms is Still Increasing in Early Adolescents in Turkey	Duksal, F (Duksal, Fatma); Becerir, T (Becerir, Tulay); Ergin, A (Ergin, Ahmet); Akcay, A (Akcay, Ahmet); Guler, N (Guler, Nermin)	2014	Turkey, Denizli	3004 children aged 13-14 years (recruited in 2002)	cross-sectional questionnaire-based study	self-reported ever having doctor-diagnosed asthma	Family Medical History: Atopy	2.19	1.3	3.69	< 0.05
								Pet Exposure	2.05	1.23	3.42	< 0.05
				Turkey, Denizli	4078 children aged 13-14 years (recruited in 2008)	cross-sectional questionnaire-based study	self-reported ever having doctor-diagnosed asthma	Gender (Female)	0.69	0.55	0.87	< 0.05
								Family Medical History: Atopy	2.59	2.09	3.21	< 0.05
								Stuffed toys	1.44	1.15	1.81	< 0.05
90	Gender-specific differences in associations of overweight and obesity with asthma and asthma-related symptoms in 30 056 children: result from 25 districts of Northeastern China	Wang, D (Wang, Da); Qian, ZM (Qian, Zhengmin); Wang, J (Wang, Jing); Yang, MG (Yang, Mingan); Lee, YL (Lee, Yungling Leo); Liu, F (Liu, Fan); Liu, MM (Liu, Miao-Miao); Zhao, Y (Zhao, Yang); Liu, YQ (Liu, Yu-Qin); Huang, MM (Huang, Mei-Meng); Liu, Y (Liu, Yang); Sun, J (Sun, Jing); Liu, YZ (Liu, Yi-Zhe); Wu, CC (Wu, Chen Chen); Dong, GH (Dong, Guang-Hui)	2014	China	30,056 children aged 2–14 years	cross-sectional questionnaire-based study	parents or guardians answered positively to their child ever having doctor-diagnosed asthma	Body Mass Index: Overweight	1.21	1.06	1.39	-	overweight is defined as a BMI between age and sex-specific 85th and 95th percentile, and obesity as BMI greater than the age and sex specific 95th percentile.
								Body Mass Index: Obesity	1.16	1.02	1.32	-	overweight is defined as a BMI between age and sex-specific 85th and 95th percentile, and obesity as BMI greater than the age and sex specific 95th percentile.
91	Pathway from Central Obesity to Childhood Asthma Physical Fitness and Sedentary Time Are Leading Factors	Chen, YC (Chen, Yang-Ching); Tu, YK (Tu, Yu-Kang); Huang, KC (Huang, Kuo-Chin); Chen, PC (Chen, Pau-Chung); Chu, DC (Chu, Da-Chen); Lee, YL (Lee, Yungling Leo)	2014	Taiwan	2,758 schoolchildren	prospective study (3 year follow-up, based on questionnaire and anthropometric measurements)	parents or guardians answered positively to their child ever having doctor-diagnosed asthma	Body Mass Index: >= 85th percentile	1.59	1.12	2.27	0.01	Reference category: body mass index: < 25th percentile
								Waist-to-hip ratio: >= 85th percentile	1.53	1.09	2.17	0.03	Reference category: waist-to-hip ratio: < 25th percentile
								Waist-to-height ratio >= 85th percentile	1.56	1.11	2.2	0.03	Reference category: waist-to-height ratio: < 25th percentile
92	Symptom prevalence and risk factors for asthma at the rural regions of Denizli, Turkey	Ugurlu, E (Ugurlu, Erhan); Oncel, SB (Oncel, Sevin Baser); Evyapan, F (Evyapan, Fatma)	2014	Turkey, Denizli	1,343 individuals	cross-sectional questionnaire-based study	self-reported ever having asthma attack or receiving treatment for asthma in the last year	Age	1.054	1.034	1.074	< 0.0001
								Housing Condition: Cockroach present	2.181	1.062	4.479	< 0.05
								Family Medical History: Atopy	20.543	11.629	36.292	< 0.0001
93	Rhinitis Symptoms and Asthma among Parents of Preschool Children in Relation to the Home Environment in Chongqing, China	Wang, J (Wang, Juan); Li, BZ (Li, Baizhan); Yu, W (Yu, Wei); Yang, Q (Yang, Qin); Wang, H (Wang, Han); Huang, DC (Huang, Duchai); Sundell, J (Sundell, Jan); Norback, D (Norback, Dan)	2014	China, Chongqing	4530 children aged 1-8 years	cross-sectional questionnaire-based study	parents or guardians answered positively to their child having asthma	Housing Condition: Water damage	2.56	1.34	4.86	-
94	Association of building characteristics, residential heating and ventilation with asthmatic symptoms of preschool children in Shanghai: A cross-sectional study	Liu, W (Liu, Wei); Huang, C (Huang, Chen); Hu, Y (Hu, Yu); Zou, ZJ (Zou, Zhijun); Zhao, ZH (Zhao, Zhuohui); Sundell, J (Sundell, Jan)	2014	China, Shanghai	13,335 children aged 4-6 years	cross-sectional questionnaire-based study	parents or guardians answered positively to their child ever having doctor-diagnosed asthma	Cooking Fuel: Wood	2.84	1.24	6.54	0.026
								Housing Ownership (Owner)	1.16	1.01	1.33	0.041	Reference category: ownership (tenant)
								Housing Type (multi-storey apartment dwelling)	1.2	1.01	1.43	0.034	Reference category: detached housings for single families
								Housing: Size (61-100m2)	1.21	1.03	1.42	0.022	Reference category: size (61-100m2)
								Housing: Built Period (1980-1990)	0.65	0.5	0.84	0.013	Reference category: built before 1980
								Housing: Built Period (1991-2000)	0.81	0.65	1	0.05	Reference category: built before 1980
								Housing: Built Period (2001-2005)	0.76	0.61	0.94	0.018	Reference category: built before 1980
								Housing: Built Period (2006-present)	0.63	0.48	0.84	0.002	Reference category: built before 1980
95	Betel Chewing and Arecoline Affects Eotaxin-1, Asthma and Lung Function	Wang, TN (Wang, Tsu-Nai); Huang, MS (Huang, Ming-Shyan); Lin, MC (Lin, Meng-Chih); Duh, TH (Duh, Tsai-Hui); Lee, CH (Lee, Chih-Hung); Wang, CC (Wang, Chin-Chou); Chen, PH (Chen, Ping-Ho); Chiang, SL (Chiang, Shang-Lun); Sheu, CC (Sheu, Chau-Chyun); Chen, VCH (Chen, Vincent Chin-Hung); Wu, CC (Wu, Chao Chien); Ferri, CP (Ferri, Cleusa P.); Stewart, R (Stewart, Robert); Ko, YC (Ko, Ying-Chin)	2014	Taiwan	600 hospital-based asthmatic and 1200 controls	case-control study	positively diagnosed by physicians using the 2006 Global Initiative for Asthma (GINA) Guidelines	Betel Chewing (ever)	1.77	1.16	2.72	< 0.001
96	Prevalence of asthma and respiratory symptoms in 15-17 year-old Greek-Cypriots by proximity of their community of residence to power plants: Cyprus 2006-07	Middleton, N (Middleton, N.); Kolokotroni, O (Kolokotroni, O.); Lamnisos, D (Lamnisos, D.); Koutrakis, P (Koutrakis, P.); Yiallouros, PK (Yiallouros, P. K.)	2014	Cyprus	5817 participants aged 15-17 years	cross-sectional questionnaire-based study	self-reported (1) ever having asthma and (2) wheeze and/or night time cough in the past 12 months	Housing Condition: distance < 5km from power plants	1.83	1.04	3.24	-	Reference category: > 30km from power plants
97	Endotoxin, Ergosterol, Fungal DNA and Allergens in Dust from Schools in Johor Bahru, Malaysia-Associations with Asthma and Respiratory Infections in Pupils	Norbaeck, D (Norbaeck, Dan); Markowicz, P (Markowicz, Pawel); Cai, GH (Cai, Gui-Hong); Hashim, Z (Hashim, Zailina); Ali, F (Ali, Faridah); Zheng, YW (Zheng, Yi-Wu); Lai, XX (Lai, Xu-Xin); Spangfort, MD (Spangfort, Michael Dho); Larsson, L (Larsson, Lennart); Hashim, JH (Hashim, Jamal Hisham)	2014	Malaysia, Johor Bahru	462 secondary school childrens	cross-sectional questionnaire-based study with dust sample collection	self-reported ever having doctor-diagnosed asthma	Gender (Female)	0.49	0.27	0.92	< 0.05
								Ethnicity: Chinese	0.42	0.22	0.79	< 0.01	Reference category: Malay
								Ethnicity: Indian	0.15	0.04	0.52	< 0.01	Reference category: Malay
								Family Medical History: Parental Asthma or Allergy	2.45	1.3	4.61	< 0.01
								Indoor Dust Content: Aspergillus/Penicillium DNA	0.82	0.68	0.99	< 0.05
								Indoor Dust Content: Stachybotrys chartarum DNA	0.73	0.54	0.99	< 0.05
98	Asthma: The Role of Low High-Density-Lipoprotein Cholesterol in Childhood and Adolescence	Yiallouros, PK (Yiallouros, Panayiotis K.); Savva, SC (Savva, Savvas C.); Kolokotroni, O (Kolokotroni, Ourania); Dima, K (Dima, Kleanthi); Zerva, A (Zerva, Aikaterini); Kouis, P (Kouis, Panayiotis); Bousquet, J (Bousquet, Jean); Middleton, N (Middleton, Nicos)	2014	Cyprus	68 active asthmatics and 660 non-asthmatics	case-control questionnaire-based study (5-year follow-up)	self-reported ever having asthma and having wheezing in the past 12 months	High-Density-Lipoprotein cholesterol in serum (HDL-C, < 15th percentile)	2.14	1.06	4.14	-
99	Pet-keeping and its impact on asthma and allergies among preschool children in Shanghai, China	Huang, C (Huang Chen); Hu, Y (Hu Yu); Liu, W (Liu Wei); Zou, ZJ (Zou ZhiJun); Sundell, J (Sundell, Jan)	2013	China, Shanghai	15266 children aged 1 to 8 years	cross-sectional questionnaire-based study	parents or guardians answered positively to their child ever having doctor-diagnosed asthma	Pet Exposure: Furred pets (current)	0.57	0.39	0.83	< 0.01	Furred pets include cats, dogs, rodents and birds.
100	Indoor environmental quality and the prevalence of childhood asthma and rhinitis in Wuhan area of China	Zhang, M (Zhang Ming); Zhou, ES (Zhou ESheng); Ye, X (Ye Xin); Sun, YX (Sun YueXia); Sundell, J (Sundell, Jan); Yang, X (Yang Xu)	2013	China, Wuhan	2193 children aged 1-8 years	cross-sectional questionnaire-based study	parents or guardians answered positively to their child ever having doctor-diagnosed asthma	Urbanization (Urban)	2.91	1.55	5.45	-	Reference category: suburban or country
								Housing Condition: Damp stains	1.9	1.01	3.56	-
101	Dampness in dwellings and its associations with asthma and allergies among children in Chongqing: A cross-sectional study	Wang, H (Wang Han); Li, BZ (Li BaiZhan); Yang, Q (Yang Qin); Yu, W (Yu Wei); Wang, J (Wang Juan); Liu, YL (Liu YiLong); Ou, YJ (Ou YangJin); Sundell, J (Sundell, Jan)	2013	China, Chongqing	4754 children aged 3-6 years	cross-sectional questionnaire-based study	parents or guardians answered positively to their child ever having doctor-diagnosed asthma	Housing Condition: Water leakage	1.69	1.22	2.35	-
102	Environmental risk factors for asthma in Lucknow: A case-control study	Awasthi, S (Awasthi, Shally); Tripathi, P (Tripathi, Priya); Prasad, R (Prasad, Rajendra)	2013	India, Lucknow	211 cases and 137 controls (aged <= 15 years)	case-control questionnaire-based study	positively diagnosed by physicians using the Global Initiative for Asthma (GINA) Guidelines	Air Pollution: motor vehicle fumes	2.7	1.4	5.3	0.003
								Air Pollution: industrial smoke	2.9	1.3	6.9	0.013
								Cigarette Smoke Exposure	6.6	4.1	10.7	< 0.001
				India, Lucknow	175 cases and 253 controls (aged > 15 years)	case-control questionnaire-based study	positively diagnosed by physicians using the Global Initiative for Asthma (GINA) Guidelines	Air Pollution: motor vehicle fumes	1.6	1.1	2.6	0.029
								Air Pollution: industrial smoke	2.7	1.2	5.8	0.012
								Cigarette Smoke Exposure	2.4	1.6	3.6	< 0.001
								Cigarette Smoking (active)	2.6	1.7	3.8	< 0.001
103	Close Correlation between Season of Birth and the Prevalence of Bronchial Asthma in a Taiwanese Population	Chang, WC (Chang, Wei-Chiao); Yang, KD (Yang, Kuender D.); Wu, MTM (Wu, Man-Tzu Marcie); Wen, YF (Wen, Ya-Feng); Hsi, E (Hsi, Edward); Chang, JC (Chang, Jen-Chieh); Lin, YM (Lin, You-Meei); Kuo, HC (Kuo, Ho-Chang); Chang, WP (Chang, Wei-Pin)	2013	Taiwan	104,455 children aged 7-15 years	cross-sectional study based on insurance claim database	positively diagnosed by physicians with more than two ambulatory care visits or one hospital admission	Season of Birth (Autumn, August to October)	1.13	1.05	1.21	-	Reference category: Spring, February to April
104	Prevalence of asthma and allergies in children from the Greek-Cypriot and Turkish-Cypriot communities in Cyprus: a bi-communal cross-sectional study	Lamnisos, D (Lamnisos, Demetris); Moustaki, M (Moustaki, Maria); Kolokotroni, O (Kolokotroni, Ourania); Koksoy, H (Koksoy, Huseyin); Faiz, M (Faiz, Muharrem); Arifoglu, K (Arifoglu, Kenan); Milton, DK (Milton, Donald K.); Middleton, N (Middleton, Nicos); Yiallouros, PK (Yiallouros, Panayiotis K.)	2013	Cyprus	4569 children aged 7–8 years	cross-sectional questionnaire-based study	parents or guardians answered positively to their child having wheezing in the past 12 months	No. of Siblings (1 elder sibling)	0.76	0.59	0.97	-	Reference category: no sibling
								No. of Siblings (>1 elder sibling)	0.72	0.53	0.98	-	Reference category: no sibling
								Parental Education (>1 tertiary education)	0.63	0.44	0.9	-
								Family Medical History: Allergy	2.78	2.23	3.45	-
				Cyprus	5587 children aged 13–14 years	cross-sectional questionnaire-based study	self-reported having wheezing in the past 12 months	Urbanization (Suburban)	1.64	1.11	2.42	-	Reference category: rural
								Urbanization (Urban)	1.44	1.02	2.05	-	Reference category: rural
								Cigarette Smoke Exposure (>= 20 cigarette/day)	1.57	1.04	2.32	-
								Cigarette Smoking (active)	4.49	2.17	8.64	-
								Family Medical History: Allergy	3.25	2.42	4.33	-
105	Mental Health and Asthma in China: the Guangzhou Biobank Cohort Study	Jiang, CQ (Jiang, Chao Qiang); Loerbroks, A (Loerbroks, Adrian); Lam, KBH (Lam, Kin-bong Hubert); Bosch, JA (Bosch, Jos A.); Thomas, GN (Thomas, G. Neil); Zhang, WS (Zhang, Wei Sen); Cheng, KK (Cheng, Kar Keung); Lam, TH (Lam, Tai Hing); Adab, P (Adab, Peymane)	2013	China, Guangzhou	9280 subjects	cross-sectional questionnaire-based study with physical examination	self-reported ever having doctor-diagnosed asthma	Comorbidity: Depressive symptoms (Moderate)	2.63	1.58	4.4	<= 0.0001	Reference category: no depressive symptoms
								Comorbidity: Depressive symptoms (Severe)	4.43	1.62	12.09	<= 0.0001	Reference category: no depressive symptoms
106	Environmental risk factor assessment: a multilevel analysis of childhood asthma in China	Li, F (Li, Fei); Zhou, YC (Zhou, Ying-Chun); Tong, SL (Tong, Shi-Lu); Li, SH (Li, Sheng-Hui); Jiang, F (Jiang, Fan); Jin, XM (Jin, Xing-Ming); Yan, CH (Yan, Chong-Huai); Tian, Y (Tian, Ying); Deng, SN (Deng, Shi-Ning); Shen, XM (Shen, Xiao-Ming)	2013	China	2018 children aged 6-13 years	cross-sectional questionnaire-based study	parents or guardians answered positively to their child having asthma in the past 12 months	Gender (Male)	1.55	1.3	1.83	-
								Comorbidity: Gastroesophageal reflux disease (GERD)	2.3	1.26	4.22	-
								Diagnosed obesity	1.65	1.06	2.56	-
								Method of Childbirth: Vaginal delivery	0.86	0.72	0.98	-
								Diet: Carbonated drinks (≥5 times/wk)	1.96	1.4	2.75	-
								Comorbidity: Childhood ADHD	1.5	1.09	2.06	-
								Family structure: Nuclear family	0.84	0.71	0.99	-
								Income: Household income per capita	1.55	1.21	1.98	-
								Parental Education: Maternal (>= High school)	1.95	1.43	2.68	-
								Common cold (>5 times/year)	1.51	1.04	2.2	-
								Comorbidity: Sleep-disordered breathing	3.09	2.61	3.65	-
								Paternal snoring	2.16	1.59	2.95	-
								Paternal age at child's birth	1.22	1.03	1.45	-
								Comorbidity: Allergic rhinitis	1.03	1.01	1.05	-
								Comorbidity: Eczema	4.51	3.78	5.39	-
								Gross domestic product	2.93	2.33	3.68	-
								Air Pollution (PM10)	1.89	1.63	2.19	-
								Weather: Mean humidity (city-level)	1.33	1.17	1.51	-
107	Cross-sectional epidemiological survey of asthma in Jinan, China	Wang, DX (Wang, Dexiang); Xiao, W (Xiao, Wei); Ma, DD (Ma, Dedong); Zhang, YK (Zhang, Yuke); Wang, Q (Wang, Qin); Wang, C (Wang, Chuan); Ji, XL (Ji, Xiuli); He, BL (He, Baolong); Wu, X (Wu, Xia); Chen, HL (Chen, Hongli); Zhang, Y (Zhang, Yi); Jiang, YY (Jiang, Yuanyuan); Yin, J (Yin, Jia)	2013	China, Jinan	13,645 individuals	cross-sectional questionnaire-based study	self-reported ever having doctor-diagnosed asthma	Atopy	2.3	1.6	3.3	< 0.05
								Housing Condition: Household size (<=2 persons)	2.1	1.2	3.9	< 0.05	Reference category: >= 5 persons
								Age (44-59 years)	2.7	1.4	5.4	< 0.05	Reference category: age (15-24 years)
								Age (>=60 years)	5.3	2.6	10.6	< 0.05	Reference category: age (15-24 years)
								Family Medical History: Asthma	5.9	2.9	12	< 0.05
108	Prevalence and risk factors for self-reported asthma in an adult Indian population: a cross-sectional survey	Agrawal, S (Agrawal, S.); Pearce, N (Pearce, N.); Ebrahim, S (Ebrahim, S.)	2013	India	99,574 women and 56,742 men aged 20-49 years	cross-sectional questionnaire-based study	self-reported currently having asthma	Gender (Female)	1.24	1.08	1.43	-
								Age (30-39 years)	1.6	1.42	1.81	-	Reference category: age (20-29 years)
								Age (40-49 years)	2.3	2.02	2.61	-	Reference category: age (20-29 years)
								Marital Status (Widowed/divorced/separated/deserted)	1.22	1.02	1.46	-	Reference category: currently married
								Education Level (High school and above)	0.8	0.66	0.98	-	Reference category: illiterate
								Region of Residence (North India)	0.64	0.55	0.75	-	Reference category: South India
								Region of Residence (Central India)	0.64	0.54	0.76	-	Reference category: South India
								Region of Residence (West India)	1.17	1.01	1.37	-	Reference category: South India
								Body Mass Index: < 16kg/m2	2.08	1.73	2.5	-	Reference category: body mass index of 18.5–23kg/m2
								Body Mass Index: 16-17kg/m2	1.36	1.13	1.64	-	Reference category: body mass index of 18.5–23kg/m2
								Body Mass Index: 25-30kg/m2	1.52	1.33	1.74	-	Reference category: body mass index of 18.5–23kg/m2
								Body Mass Index: >= 30kg/m2	1.67	1.36	2.06	-	Reference category: body mass index of 18.5–23kg/m2
								Cigarette Smoking (active)	1.3	1.12	1.5	-
								Alcohol Consumption (ever)	1.21	1.05	1.39	-
								Watching Television (< 1 per week)	0.82	0.69	0.97	-	Reference category: not watching television at all
								Diet: dairy products (daily)	0.75	0.64	0.87	-	Reference category: never consume
								Diet: dairy products (weekly)	0.78	0.67	0.92	-	Reference category: never consume
								Diet: green leafy vegetables (daily)	0.79	0.66	0.93	-	Reference category: never consume
								Diet: fruit (daily)	0.59	0.45	0.77	-	Reference category: never consume
								Diet: fruit (weekly)	0.63	0.49	0.81	-	Reference category: never consume
								Diet: chicken or meat (weekly)	1.31	1.06	1.63	-	Reference category: never consume
								Diet: chicken or meat (occasionally)	1.26	1.03	1.54	-	Reference category: never consume
109	Asthma and Asthma-Related Symptoms among Adults of an Acid Rain-Plagued City in Southwest China: Prevalence and Risk Factors	Jie, Y (Jie, Yu); Isa, ZM (Isa, Zaleha Md); Jie, X (Jie, Xu); Ismail, NH (Ismail, Noor Hassim)	2013	China, Guizhou	1207 subjects aged >= 18 years	cross-sectional questionnaire-based study	self-reported ever having asthma or asthma-related symptoms	Age (40-59 years)	1.651	1.022	2.667	< 0.05	Reference category: aged 18 to 39 years
								Age (>=60 years)	2.387	1.369	4.163	< 0.05	Reference category: aged 18 to 39 years
								Childhood Asthma	5.801	3.851	8.736	< 0.001
								Family Medical History: Asthma	2.851	1.902	4.276	< 0.001
								Cooking Fuel: Coal	1.893	1.157	3.097	< 0.05	Reference category: cleaner fuel
								Cooking oil fumes exposure	2.218	1.466	3.356	< 0.001
								Cigarette Smoke Exposure	3.654	2.355	5.668	< 0.001
								Cigarette Smoking (active, ex-smokers)	2.414	1.341	4.343	< 0.001
								Cigarette Smoking (active, current smokers)	4.201	2.647	6.667	< 0.001
								Pet Exposure: Furred pets	2.17	1.424	3.308	< 0.001
110	Rhinitis has an association with asthma in school children	Higuchi O, Adachi Y, Itazawa T, Ito Y, Yoshida K, Ohya Y, Odajima H, Akasawa A, Miyawaki T.	2013	Japan	42874 schoolchildren aged 6-7 years	cross-sectional questionnaire-based study	parents or guardians answered positively to their child having wheezing in the past 12 months	Comorbidity: Allergic rhinitis	3.1	2.92	3.3	-
				Japan	43105schoolchildren aged 13-14 years	cross-sectional questionnaire-based study	self-reported having wheezing in the past 12 months	Comorbidity: Allergic rhinitis	3.76	3.45	4.1	-
				Japan	52010 schoolchildren aged 16-17 years	cross-sectional questionnaire-based study	self-reported having wheezing in the past 12 months	Comorbidity: Allergic rhinitis	3.59	3.33	3.88	-
111	The natural course of eczema from birth to age 7 years and the association with asthma and allergic rhinitis: A population-based birth cohort study	Shen, CY (Shen, Chian-Yin); Lin, MC (Lin, Ming-Chih); Lin, HK (Lin, Heng-Kuei); Lin, CH (Lin, Ching-Heng); Fu, LS (Fu, Lin-Shien); Fu, YC (Fu, Yun-Chin)	2013	Taiwan	308,849 children	birth cohort study based on insurance database (6-year follow-up survey)	identified from the insurance database (case defined as having asthma at age 7)	Comorbidity: Eczema (Transient)	1.25	1.21	1.29	-
								Comorbidity: Eczema (Intermittent)	2.69	2.56	2.83	-
								Comorbidity: Eczema (Persistent)	2.76	2.6	2.93	-
								Comorbidity: Eczema (Late Onset)	2.34	2.25	2.43	-
								Gender (Male)	1.34	1.3	1.37	-
								Early wheeze	1.74	1.69	1.79	-
112	Effects of Acetaminophen consumption in asthmatic children	Oshnouei, S (Oshnouei, S.); Salarilak, S (Salarilak, Sh); Khalkhali, A (Khalkhali, A.); Karamyar, M (Karamyar, M.); Rad, MR (Rad, Mh Rahimi); Delpishe, A (Delpishe, A.)	2012	Iran, Urmia	207 cases and 401 controls aged 2-8 years	case-control questionnaire-based study	diagnosed by physicians based on GINA criteria	Medication: Paracetamol (past 12 months, once per 2-3 months)	3.35	1.82	6.17	< 0.001	Reference category: usage once per year or occasionally
								Medication: Paracetamol (past 12 months, >= 1 per months)	4.22	2.36	7.55	< 0.001	Reference category: usage once per year or occasionally
								Medication: Antibiotics (used in the first year of life)	1.72	1.1	2.7	0.01
								Family Medical History: Asthma	3.85	2.03	7.3	< 0.001
								No. of Siblings (>=2 elder sibling)	0.23	0.1	0.52	< 0.001	Reference category: no elder silblings
								No. of Siblings (>=2 younger sibling)	0.33	0.17	0.63	0.001	Reference category: no younger silblings
113	Association between obesity and asthma in Japanese preschool children	Okabe, Y (Okabe, Yoshie); Adachi, Y (Adachi, Yuichi); Itazawa, T (Itazawa, Toshiko); Yoshida, K (Yoshida, Koichi); Ohya, Y (Ohya, Yukihiro); Odajima, H (Odajima, Hiroshi); Akasawa, A (Akasawa, Akira); Miyawaki, T (Miyawaki, Toshio)	2012	Japan	34,699 children aged 4-5 years	cross-sectional questionnaire-based study	parents or guardians answered positively to their child ever having doctor-diagnosed asthma and having wheezing in the past 12 months	Body Mass Index: Overweight (>=95th percentile)	1.23	1.1	1.38	< 0.001
114	Caesarean section and asthma in Malaysian children: a case-control study	Nathan, AM (Nathan, Anna Marie); de Bruyne, J (de Bruyne, Jessie); Khalid, F (Khalid, Farah); Arumugam, K (Arumugam, Kulantheran)	2012	Malaysia, Kuala Lumpur	156 children aged 3-15 years	case-control questionnaire-based study	diagnosed by physicians based on GINA criteria	Introduction of semi-solid food after 6 months old	0.97	0.94	0.99	0.034
								Family Medical History: Atopy	13.8	5.9	32.1	< 0.001
115	Body Mass Index May Modify Asthma Prevalence Among Low-Birth-Weight Children	Lu, FL (Lu, Frank Leigh); Hsieh, CJ (Hsieh, Chia-Jung); Caffrey, JL (Caffrey, James L.); Lin, MH (Lin, Meng-Hung); Lin, YS (Lin, Yu-Sheng); Lin, CC (Lin, Ching-Chun); Tsai, MS (Tsai, Meng-Shan); Ho, WC (Ho, Wen-Chao); Chen, PC (Chen, Pau-Chung); Sung, FC (Sung, Fung-Chang); Lin, RS (Lin, Ruey-Shiung)	2012	Taiwan	38155 male students	case-control questionnaire-based study	parents or guardians answered positively to their child ever having doctor-diagnosed asthma	Birth Weight (Low, < 3000g)	1.26	1.13	1.41	-
								Gestational Age (> 40 weeks)	1.25	1.07	1.46	-
								Birth Weight (Birth Percentile Low)	1.21	1.05	1.39	-
				Taiwan	37026 female students	case-control questionnaire-based study	parents or guardians answered positively to their child ever having doctor-diagnosed asthma	Birth Weight (Low, < 3000g)	1.21	1.13	1.41	-
								Gestational Age (> 40 weeks)	1.21	1.01	1.46	-
								Birth Weight (Birth Percentile Low)	1.18	1.01	1.39	-
116	Prevalence of Self-Reported Asthma in Urban and Rural Areas of Turkey	Ekici, A (Ekici, Aydanur); Ekici, M (Ekici, Mehmet); Kocyigit, P (Kocyigit, Pinar); Karlidag, A (Karlidag, Ali)	2012	Turkey	12,074 subjects	cross-sectional questionnaire-based study	self-reported having doctor-diagnosed asthma and currently still symptomatic	Urbanization (Rural)	1.8	1.5	2.1	0.0001
								Gender (Male)	0.5	0.4	0.6	0.0001
								Age (Higher Age)	2	1.6	2.5	0.0001
								Education Level (High)	0.7	0.6	0.8	0.0001
								Cigarette Smoking (active)	1.3	1	1.5	0.004
								Body Mass Index	1.6	1.3	1.9	0.0001	subjects from urban only (n =9636)
								Respiratory Infection: Frequent childhood respiratory Respiratory Infections	5	4.2	5.9	0.0001
								Comorbidity: Chronic rhinitis	1.9	1.6	2.2	0.0001
117	Predicted risk of childhood allergy, asthma, and reported symptoms using measured phthalate exposure in dust and urine	Hsu, NY (Hsu, N. -Y.); Lee, CC (Lee, C. -C.); Wang, JY (Wang, J. -Y.); Li, YC (Li, Y. -C.); Chang, HW (Chang, H. -W.); Chen, CY (Chen, C. -Y.); Bornehag, CG (Bornehag, C. -G.); Wu, PC (Wu, P. -C.); Sundell, J (Sundell, J.); Su, HJ (Su, H. -J.)	2012	Taiwan	101 children aged 3-9 years	cross-sectional questionnaire-based study with dust and urine sample analysis	diagnosed by physicians based on GINA criteria	Urinary metabolites: mono-n-butyl phthalate per 10ug/g Creatine	1.16	1.01	1.32	< 0.05
118	Effect of Indoor Air Pollution from Biomass and Solid Fuel Combustion on Prevalence of Self-Reported Asthma among Adult Men and Women in India: Findings from a Nationwide Large-Scale Cross-Sectional Survey	Agrawal, S (Agrawal, Sutapa)	2012	India	95501 adult women	cross-sectional questionnaire-based study	self-reported having asthma currently	Cooking Fuel: Biomass and solid fuels	1.26	1.06	1.49	0.01	Reference category: Cleaner fuel
								Cigarette Smoking (active, current smokers)	1.72	1.34	2.21	-
								Age (30–39 years old)	1.77	1.56	2.01	-
								Age (40–49 years old)	2.55	2.24	2.91	-
								Cooking In the house, no separate room	1.15	1.01	1.3	-	Reference category: cooking In the house with separate room
								Region of Residence (North India)	0.61	0.51	0.73	-	Reference category: living in southern India as reference
								Region of Residence (Central India)	0.62	0.53	0.73	-	Reference category: living in southern India as reference
								Region of Residence (East India)	1.15	1	1.32	-	Reference category: living in southern India as reference
				India	54476 adult men	cross-sectional questionnaire-based study	self-reported having asthma currently	Cigarette Smoking (active, current smokers)	1.35	1.19	2.25	-
								Age (30–39 years old)	1.83	1.49	2.25	-
								Age (40–49 years old)	3.13	2.55	3.84	-
								Wealth Index (Second lowest)	0.69	0.56	0.85	-	Reference category: lowest wealth index
								Wealth Index (Middle)	0.67	0.52	0.84	-	Reference category: lowest wealth index
								Wealth Index (Second highest)	0.72	0.53	0.96	-	Reference category: lowest wealth index
								Wealth Index (Highest)	0.57	0.39	0.84	-	Reference category: lowest wealth index
119	Asthma prevalence among 16-to 18-year-old adolescents in Saudi Arabia using the ISAAC questionnaire	Al Ghobain, MO (Al Ghobain, Mohammed O.); Al-Hajjaj, MS (Al-Hajjaj, Mohamad S.); Al Moamary, MS (Al Moamary, Mohamad S.)	2012	Saudi Arabia	3073 students aged 16 to 18 years	cross-sectional questionnaire-based study	self-reported having doctor-diagnosed asthma	Comorbidity: Rhinitis Symptoms	2.2	1.8	2.6	< 0.001
								Comorbidity: Hay Fever	2.3	1.9	2.8	< 0.001
120	An epidemiology study of bronchial asthma in the Li ethnic group in China	Ding, YP (Ding, Yi-Peng); Yao, HX (Yao, Hong-Xia); Tang, XL (Tang, Xiao-Lan); He, HW (He, Hai-Wu); Shi, HF (Shi, Hui-Fang); Lin, L (Lin, Li); Li, M (Li, Min); Chen, S (Chen, Shan); Chen, J (Chen, Jing); Wang, HJ (Wang, Hai-Jiao)	2012	China, Hainan	13050 subjects	cross-sectional questionnaire-based study	diagnosed by physicians	Family Medical History: Asthma	4.323	3.259	5.735	< 0.0001
								Family Medical History: Paternal Asthma	4.378	2.739	6.998	< 0.0001
								Family Medical History: Maternal Asthma	3.889	2.696	5.61	< 0.0001
								Family Medical History: Parental Asthma	6.011	3.191	11.322	< 0.0001
								Family Medical History: Siblings Asthma	4.935	2.449	9.941	< 0.0001
								Family Medical History: Asthma (not first-degree relative)	3.804	2.118	6.832	< 0.0001
								Family Medical History: No Asthma History	0.545	0.434	0.686	< 0.0001
								Comorbidity: Allergic rhinitis	7.97	5.048	12.585	< 0.0001
								Comorbidity: Urticaria	9.932	5.976	16.506	< 0.0001
								Comorbidity: Food allergy	12.91	4.838	34.45	< 0.0001
								Comorbidity: Drug allergy	34.86	10.636	114.26	< 0.0001
								Atopy: Dust, dust mite, or pollen	7.111	3.905	12.95	< 0.0001
								Gas Irritation	10.066	4.726	21.438	< 0.0001
								Cigarette Smoking (active)	1.494	1.174	1.902	0.001
								Housing: Size (Area < 50m^2)	1.097	0.862	1.397	0.451
								Housing: Size (Area 50-99m^2)	0.989	0.752	1.302	0.939
								Housing: Size (Area 100-149m^2)	0.978	0.642	1.491	0.918
								Housing: Size (Area >= 150m^2)	0.413	0.161	1.061	0.066
								Housing Condition: Household size (< 5 persons)	0.841	0.651	1.086	0.183
								Housing Condition: Household size (5-9 persons)	1.004	0.8	1.261	0.969
								Housing Condition: Household size (>= 10 persons)	1.39	0.984	1.961	0.06
								Education Level (Primary School and below)	0.952	0.765	1.185	0.66
								Education Level (Middle School)	1.035	0.829	1.292	0.762
								Education Level (College and above)	1.115	0.631	1.968	0.708
								Cause of Cough/Wheezing: Cold air	1.604	1.286	2.001	< 0.0001
								Cause of Cough/Wheezing: Dust or irritant gas	2.123	1.702	2.648	< 0.0001
								Cause of Cough/Wheezing: Strenous exercise or exertion	1.447	1.134	1.846	0.003
								Cause of Cough/Wheezing: Excitement or other emotions	1.472	1.017	2.131	0.039
								Cooking Fuel: Fuel	1.083	0.799	1.466	0.608
								Cooking Fuel: Straw or wood	2.16	1.699	2.748	< 0.0001
								Housing Type (Bungalow)	0.608	0.456	0.81	0.001
								Housing Type (Thatched cottages)	1.337	1.053	1.698	0.017
								Housing Condition: Humans and livestock living together	1.309	1.05	1.632	0.017
121	High prevalence of childhood asthma in Northern Israel is linked to air pollution by particulate matter: evidence from GIS analysis and Bayesian Model Averaging	Portnov, BA (Portnov, Boris A.); Reiser, B (Reiser, Benjamin); Karkabi, K (Karkabi, Khaled); Cohen-Kastel, O (Cohen-Kastel, Orit); Dubnov, J (Dubnov, Jonathan)	2012	Israel	3922 school children aged 6–14 years	cross-sectional study based on health checkups data	based on medical records retrieved from the ‘‘Clalit’’ Health Services database	Air Pollution (PM10)	1.149	1.053	1.253	0.002
								Gender (Male)	1.472	1.237	1.752	< 0.001
								Region of Residence (Qiryat Tivon, Israel)	0.411	0.206	0.819	0.011
								Region of Residence (Nesher, Israel)	0.406	0.244	0.674	< 0.001
								Region of Residence (Qiryat Ata, Israel)	0.338	0.153	0.746	0.007
								Region of Residence (Qiryat Motzkin, Israel)	0.473	0.235	0.95	0.035
								Region of Residence (Qiryat Bialik, Israel)	0.303	0.141	0.648	0.002
122	Foetal Exposure to Maternal Passive Smoking Is Associated with Childhood Asthma, Allergic Rhinitis, and Eczema	Lee, SL (Lee, S. L.); Lam, TH (Lam, T. H.); Leung, TH (Leung, T. H.); Wong, WHS (Wong, W. H. S.); Schooling, M (Schooling, M.); Leung, GM (Leung, G. M.); Lau, YL (Lau, Y. L.)	2012	Hong Kong	7393 children aged <= 14 years	cross-sectional questionnaire-based study	parents or guardians answered positively to their child ever having asthma	Family Medical History: Asthma	10.43	7.41	14.67	-
								Perinatal and Postnatal Problem	1.64	1.22	2.19	-
								Parental Education (Highest: Tertiary School)	1.95	1.13	3.35	-	Reference category: parents with no and primary education
								Age (2-5 years)	3.52	1.39	8.92	-	Reference category: age (0-1 years)
								Age (6-10 years)	4.77	1.94	11.74	-	Reference category: age (0-1 years)
								Age (11-14 years)	5.22	2.13	12.84	-	Reference category: age (0-1 years)
								Gender (Male)	1.29	1.02	1.64	-
								Cigarette Smoke Exposure (Mother smoked during pregnancy)	2.32	1.26	4.26	-
								Cigarette Smoke Exposure (Mother passively exposed during pregnancy)	1.29	1	1.66	-
123	Risk of asthma associated with energy-dense but nutrient-poor dietary pattern in Taiwanese children	Lee, SC (Lee, Shu-Chen); Yang, YH (Yang, Yao-Hsu); Chuang, SY (Chuang, Shao-Yuan); Liu, SC (Liu, Shaw-Chen); Yang, HC (Yang, Hsin-Chou); Pan, WH (Pan, Wen-Harn)	2012	Taiwan	2,082 elementary school children	cross-sectional questionnaire-based study	parents or guardians answered positively to their child having wheezing in the past 12 months	Diet: Reduced rank regression-derived dietary pattern score Q4	2.42	1.19	4.93	0.01	Q4 refer to the highest consumption of fast foods, highfat snacks, candy and cheese; at the same time the lowest consumption of fruits, vegetables and rice
124	Feeding Bottles Usage and the Prevalence of Childhood Allergy and Asthma	Hsu, NY (Hsu, Nai-Yun); Wu, PC (wu, Pei-Chih); Bornehag, CG (Bornehag, Carl-Gustaf); Sundell, J (Sundell, Jan); Su, HJ (Su, Huey-Jen)	2012	Taiwan	14,862 children	cross-sectional questionnaire-based study	parents or guardians answered positively to their child ever having doctor-diagnosed asthma, or ever wheezing, or past-12-month nocturnal dry cough	Length of using feeding bottle	1.05	1	1.09	0.035
125	Gestational Medication Use, Birth Conditions, and Early Postnatal Exposures for Childhood Asthma	Chen, YC (Chen, Yang-Ching); Tsai, CH (Tsai, Ching-Hui); Lee, YL (Lee, Yungling)	2012	Taiwan	579 school children aged 12-to-14-year	cross-sectional questionnaire-based study	parents or guardians answered positively to their child ever having doctor-diagnosed asthma and wheezing	Gestational Medication: Any medication tablet	3.73	2.2	6.33	< 0.001
								Gestational Medication: Any medication tablet (1st trimester)	6.03	2.91	12.5	< 0.001	Reference category: not taking any medication tablet during gestation period
								Gestational Medication: Any medication tablet (duration: 0–6 days)	3.46	1.94	1.67	< 0.001	Reference category: not taking any medication tablet during gestation period
								Gestational Medication: Any medication tablet (duration: >= 7 days)	4.86	1.77	13.37	< 0.05	Reference category: not taking any medication tablet during gestation period
								Gestational Medication: Medication for common cold	4.35	2.28	8.3	< 0.001
								Gestational Medication: Medication for common cold (1st trimester)	8.67	3.1	24.23	< 0.001	Reference category: not taking any medication tablet during gestation period
								Gestational Medication: Medication for common cold (duration: 0–3 days)	3.19	1.5	6.79	< 0.05	Reference category: not taking any medication tablet during gestation period
								Gestational Medication: Medication for common cold (duration: >= 4 days)	7.83	2.7	22.72	< 0.001	Reference category: not taking any medication tablet during gestation period
								Gestational Medication: Herbal Medication (frequency: >= 4 per week)	6.64	1.89	23.32	< 0.05	Reference category: not taking any medication tablet during gestation period
								Method of Childbirth: Vaginal delivery with vacuum usage	3.68	1.34	1.01	< 0.05
								Breastfeeding (Exclusive breastfeeding)	0.49	0.31	0.79	< 0.05
								Breastfeeding (Exclusive breastfeeding < 1 month)	0.41	0.21	0.77	< 0.05	Reference category: not exclusive breastfeeding
								Respiratory Infection: Recurrent respiratory Respiratory Infections	2.67	1.78	4.02	< 0.001
								Respiratory Infection: Recurrent respiratory Respiratory Infections (>= 7 times/year)	5.36	3.12	9.22	< 0.001	Reference category: no recurrent respiratory infections
								Hospitalization within first year of age	2.99	1.58	5.67	< 0.001
								Hospitalization within first year of age (frequency: 1 times)	3.56	1.68	7.51	< 0.05
								Daycare attendance within three years of age	2.47	1.33	4.57	< 0.05
								Daycare attendance within three years of age (2-3 years old)	3.12	1.41	6.93	< 0.05	Reference category: no daycare attendance within three years of age
								Main caregiver cared for other children	1.51	1.02	2.23	< 0.05
126	Prevalence of asthma and associated factors among schoolchildren in rural South India	Dhabadi, BB (Dhabadi, B. B.); Athavale, A (Athavale, A.); Meundi, A (Meundi, A.); Rekha, R (Rekha, R.); Suruliraman, M (Suruliraman, M.); Shreeranga, A (Shreeranga, A.); Gururaj, S (Gururaj, S.)	2012	India, Karnataka	588 schoolchildren aged 13-17 years	cross-sectional questionnaire-based study	self-reported ever having doctor-diagnosed asthma, or wheezing in the past 12 months, or any medication for wheezing in the past 12 months	Gender (Male)	2.88	1.12	7.44	0.03
								Housing Condition: Dust exposure at home	3.63	1.39	9.5	0.01
127	Residential Environmental Risk Factors for Childhood Asthma Prevalence in Metropolitan and Semirural Cities in Korea	Hwang, GS (Hwang, Gyu-Seok); Choi, JW (Choi, Jae-Wook); Yoo, Y (Yoo, Young); Choung, JT (Choung, Ji-Tae); Yoon, CS (Yoon, Chung-Sik)	2012	South Korea	1819 students aged 8-13 years	cross-sectional questionnaire-based study	parents or guardians answered positively to their child ever having doctor-diagnosed asthma	Urbanization (Suburban)	2.43	1.78	3.32	< 0.001	Reference category: resided in metropolitan area
								Gender (Male)	1.38	1.02	1.87	< 0.01
								Housing: Size (small)	1.57	1.09	2.27	< 0.01	Reference category: housing size larger than average
								Housing: Size (total area of residence)	2.12	1.35	3.34	0.001
								House ownership (rented)	1.6	1.16	2.2	< 0.01	Reference category: self-owned housing
								Income: Parental income (<= 20 million KRW)	1.64	1.11	2.42	< 0.05	Reference category: parental income (> 20 million KRW)
								Family Medical History: Asthma	5.87	3.98	8.64	< 0.001
								Housing Condition: Amount of house sunlight	1.59	1	2.53	< 0.05
								Cigarette Smoke Exposure (Household with smokers)	1.36	1.01	1.85	< 0.05
128	Association between Body Mass Index and Asthma among Japanese Adults: Risk within the Normal Weight Range	Fukutomi, Y (Fukutomi, Yuma); Taniguchi, M (Taniguchi, Masami); Nakamura, H (Nakamura, Hiroyuki); Konno, S (Konno, Satoshi); Nishimura, M (Nishimura, Masaharu); Kawagishi, Y (Kawagishi, Yukio); Okada, C (Okada, Chiharu); Tanimoto, Y (Tanimoto, Yasushi); Takahashi, K (Takahashi, Kiyoshi); Akasawa, A (Akasawa, Akira); Akiyama, K (Akiyama, Kazuo)	2012	Japan	11,237 male adults aged 20-79 years	cross-sectional questionnaire-based study	self-reported ever having doctor-diagnosed asthma and having asthma-related symptoms in the past 12 months	Body Mass Index: 17.00–18.49kg/m2	2.07	1.34	3.22	-	body mass index: 18.50–22.99kg/m2
								Body Mass Index: 27.50–29.99kg/m2	1.94	1.35	2.78	-	body mass index: 18.50–22.99kg/m2
								Body Mass Index: > 30.00kg/m2	3.31	2.23	4.92	-	body mass index: 18.50–22.99kg/m2
				Japan	11,725 female adults aged 20-79 years	cross-sectional questionnaire-based study	self-reported ever having doctor-diagnosed asthma and having asthma-related symptoms in the past 12 months	Body Mass Index: 23.00–24.99kg/m2	1.49	1.16	1.92	-	body mass index: 18.50–22.99kg/m2
								Body Mass Index: 25.00–27.49kg/m2	1.85	1.38	2.49	-	body mass index: 18.50–22.99kg/m2
								Body Mass Index: 27.50–29.99kg/m2	1.83	1.21	2.76	-	body mass index: 18.50–22.99kg/m2
								Body Mass Index: > 30.00kg/m2	3.02	1.92	4.74	-	body mass index: 18.50–22.99kg/m2
129	Early-life indoor environmental exposures increase the risk of childhood asthma	Chen, YC (Chen, Yang-Ching); Tsai, CH (Tsai, Ching-Hui); Lee, YL (Lee, Yungling Leo)	2011	Taiwan	579 schoolchildren aged 12 to 14 years	case-control questionnaire-based study	doctor-diagnosed asthma indicated from the Taiwan Children Health Study database	Housing Condition: Cockroach present	2.16	1.15	4.07	< 0.001	presented by 5-year-old. Reference category: not presented at all
								Housing Condition: Cockroach present (frequency >= 3/week)	3.65	1.75	7.59	< 0.001	presented by 5-year-old. Reference category: not presented at all
								Housing Condition: Mold present	1.75	1.15	2.67	0.02	presented by 5-year-old. Reference category: not presented at all
								Housing Condition: Mold present (by 5-year-old)	1.74	1.05	2.87	0.02	presented by 5-year-old. Reference category: not presented at all
								Housing Condition: Moldy odor	5.04	2.42	10.5	< 0.001	presented by 5-year-old. Reference category: not presented at all
								Housing Condition: Moldy odor (seldom)	4.48	1.89	10.6	< 0.001	presented by 5-year-old. Reference category: not presented at all
								Housing Condition: Moldy odor (>1/month)	11.82	2.19	63.6	< 0.001	presented by 5-year-old. Reference category: not presented at all
								Housing Condition: Carpet usage	2.36	1.38	4.05	-	presented by 5-year-old. Reference category: not presented at all
								Housing Condition: Carpet usage (in children's bedroom)	2.69	1.31	5.55	-	presented by 5-year-old. Reference category: not presented at all
								Housing Condition: Feather pillow usage (duration: 3-5 years)	1.36	1	1.85	-	presented by 5-year-old. Reference category: not presented at all
								Pet Exposure: Dogs	2.2	1.21	4.01	-	by 5-year-old. Reference category: no pet exposure
								Pet Exposure: Dogs (duration: 3-5 years)	2.2	1.08	4.46	-	by 5-year-old. Reference category: no pet exposure
								Pet Exposure	2.11	1.2	3.72	-	by 5-year-old. Reference category: no pet exposure
								Pet Exposure (duration: 3-5 years)	2.1	1.05	4.2	-	by 5-year-old. Reference category: no pet exposure
								Cigarette Smoke Exposure (during pregnancy, >=1 cigarette)	3.03	1.25	7.38	0.04
								Cigarette Smoke Exposure (during pregnancy, 1-2 cigarette)	4.92	1.26	19.2	0.04
								Cigarette Smoke Exposure (>=1 cigarette)	3.15	1.93	5.15	< 0.001	presented by 5-year-old; Reference category: not exposed at all
								Cigarette Smoke Exposure (1-2 cigarette)	2.63	1.44	4.78	< 0.001	presented by 5-year-old; Reference category: not exposed at all
								Cigarette Smoke Exposure (>=3 cigarette)	3.87	2.06	7.27	< 0.001	presented by 5-year-old; Reference category: not exposed at all
								Cigarette Smoke Exposure (>=1 hour/day)	1.93	1.16	3.23	0.07	presented by 5-year-old; Reference category: not exposed at all
								Cigarette Smoke Exposure (1-2 hour/day)	2.53	1.34	4.77	0.07	presented by 5-year-old; Reference category: not exposed at all
130	The prevalence of asthma, allergic rhinitis, and eczema among middle school students in Tabriz (northwestern Iran)	Sahebi, L (Sahebi, Leyla); Shabestary, MS (Shabestary, Mahnaz Sadeghi)	2011	Iran, Tabriz	1508 middle school students	cross-sectional questionnaire-based study	self-reported ever having wheezing	Gender (Female)	0.39	0.16	0.99	0.046
								Maternal Age at Delivery (35-49 years)	0.2	0.05	0.8	0.02	Reference category: maternal age at delivery (≥ 50 years)
								Maternal Age at Delivery (25-34 years)	0.27	0.08	0.93	0.038
131	U-Shaped Association between Body Mass Index and the Prevalence of Wheeze and Asthma, but not Eczema or Rhinoconjunctivitis: The Ryukyus Child Health Study	Tanaka, K (Tanaka, Keiko); Miyake, Y (Miyake, Yoshihiro); Arakawa, M (Arakawa, Masashi); Sasaki, S (Sasaki, Satoshi); Ohya, Y (Ohya, Yukihiro)	2011	Japan	24,399 children aged 6-15 years	cross-sectional questionnaire-based study	parents or guardians answered positively to their child ever having asthma	Body Mass Index: < 5th percentile	1.38	1.09	1.72	-	Reference category: body mass index: 35-65th percentile
								Body Mass Index: 5-35th percentile	1.15	1.01	1.3	-	Reference category: body mass index: 35-65th percentile
								Body Mass Index: 65-95th percentile	1.26	1.11	1.43	-	Reference category: body mass index: 35-65th percentile
								Body Mass Index: >95th percentile	1.46	1.17	1.81	-	Reference category: body mass index: 35-65th percentile
132	Prevalence and risk factors for early presentation of asthma among preschool children in Taiwan	Yeh, KW (Yeh, Kuo-Wei); Ou, LS (Ou, Liang-Shiou); Yao, TC (Yao, Tsung-Chieh); Chen, LC (Chen, Li-Chen); Lee, WI (Lee, Wen-I); Huang, JL (Huang, Jing-Long)	2011	Taiwan, Keelung	2170 children aged 3-6 years	cross-sectional questionnaire-based study	diagnosis confirmed by doctors in teaching hospitals	Breastfeeding	1.34	1	1.86	0.05
								Diet: Rice (seldom or occasional)	0.32	0.13	0.76	0.01
								Medication: Antipyretics (first year of life)	2.24	1.56	3.22	< 0.001
								Medication: Antibiotics (first year of life)	2.35	1.52	3.66	< 0.001
								Family Medical History: Siblings Asthma	4.05	2.5	6.55	< 0.001
								Family Medical History: Sibling Atopy	2.09	1.42	3.06	< 0.001
								Respiratory Infection: Bronchiolitis	3.78	2.71	5.25	< 0.001
								Respiratory Infection: Pneumonia	2.13	1.43	3.17	< 0.001
								Respiratory Infection: Pneumonia (>=2/year)	4.7	1.98	11.18	< 0.001
								Respiratory Infection: Croup	3.57	2.04	6.26	< 0.001
133	Association of overweight with asthma symptoms in Japanese school children	Okabe, Y (Okabe, Yoshie); Itazawa, T (Itazawa, Toshiko); Adachi, Y (Adachi, Yuichi); Yoshida, K (Yoshida, Koichi); Ohya, Y (Ohya, Yukihiro); Odajima, H (Odajima, Hiroshi); Akasawa, A (Akasawa, Akira); Miyawaki, T (Miyawaki, Toshio)	2011	Japan	40623 children aged 6–7 years	cross-sectional questionnaire-based study	parents or guardians answered positively to their child having wheezing in the past 12 months	Body Mass Index: >= 90th percentile	1.24	1.15	1.34	< 0.001
				Japan	46383 children aged 13–14 years	cross-sectional questionnaire-based study	parents or guardians answered positively to their child having wheezing in the past 12 months	Body Mass Index: >= 90th percentile	1.31	1.21	1.42	< 0.001
				Japan	52111 children aged 16–17 years	cross-sectional questionnaire-based study	parents or guardians answered positively to their child having wheezing in the past 12 months	Body Mass Index: >= 90th percentile	1.32	1.22	1.44	< 0.001
134	Increase in asthma and a high prevalence of bronchitis: Results from a population study among adults in urban and rural Vietnam	Hoang, TL (Hoang Thi Lam); Ronmark, E (Ronmark, Eva); Nguyen, VT (Nguyen Van Tuong); Ekerljung, L (Ekerljung, Linda); Nguyen, TKC (Nguyen Thi Kim Chuc); Lundback, B (Lundback, Bo)	2011	Vietnam	5782 subjects aged 21-70 years	cross-sectional questionnaire-based study	self-reported physician-diagnosed asthma	Family Medical History: Asthma	16.1	12.09	21.43	-
								Cigarette Smoking (active, ex-smokers)	3.04	1.51	6.13	-	Reference category: non-smoker
								Cigarette Smoking (active, current smokers)	1.61	1.07	2.42	-	Reference category: non-smoker
135	Home air-conditioning, traffic exposure, and asthma and allergic symptoms among preschool children	Zuraimi, MS (Zuraimi, Mohamed Sultan); Tham, KW (Tham, Kwok-Wai); Chew, FT (Chew, Fook-Tim); Ooi, PL (Ooi, Peng-Lim); Koh, D (Koh, David)	2011	Singapore	4759 children aged 1.5-6 years	cross-sectional questionnaire-based study	parents or guardians answered positively to their child ever having asthma	Housing Condition: Natural ventilation + Heavy Traffic	2.89	1.14	7.32	< 0.05	Only for children live in current house since birth (n = 152)
136	Role of gender disparity of circulating high-sensitivity C-reactive protein concentrations and obesity on asthma in Taiwan	Wang, TN (Wang, T-N.); Lin, MC (Lin, M-C.); Wu, CC (Wu, C-C.); Huang, MS (Huang, M-S.); Leung, SY (Leung, S. Y.); Huang, CC (Huang, C-C.); Ho, PS (Ho, P-S.); Ko, YC (Ko, Y-C.)	2011	Taiwan	405 asthmatics and 545 non-asthmatics aged >=18 years	case-control study based on questionnaire and anthropometric measurement	diagnosed by chest physicians according to the Global In-itiative on Asthma (GINA) guidelines	Body Mass Index: 25-29.9kg/m2	1.51	1.06	2.16	< 0.001
								Body Mass Index: >= 30kg/m2	4.39	1.94	9.94	< 0.001
								serum hs-CRP, tertile (>= 1.22mg/L)	1.56	1.02	2.39	0.04
137	Increased risk of concurrent asthma among patients with gastroesophageal reflux disease: a nationwide population-based study	Tsai, MC (Tsai, Ming-Chieh); Lin, HL (Lin, Hsiu-Li); Lin, CC (Lin, Ching-Chun); Lin, HC (Lin, Hsiu-Chen); Chen, YH (Chen, Yi-Hua); Pfeiffer, S (Pfeiffer, Stefani); Lin, HC (Lin, Herng-Ching)	2010	Taiwan	3681 asthmatics and 120201 non-asthmatics aged >=18 years	case-control study based on insurance database	Identified from the insurance database	Comorbidity: Gastroesophageal reflux disease (GERD)	1.97	1.84	2.12	< 0.001
138	Inheritance patterns, consanguinity & risk for asthma	Mahdi, B (Mahdi, Bijanzadeh); Mahesh, PA (Mahesh, P. A.); Mysore, RS (Mysore, R. Savitha); Kumar, P (Kumar, Pradeep); Jayaraj, BS (Jayaraj, B. S.); Ramachandra, NB (Ramachandra, Nallur B.)	2010	India, Mysore	100 asthmatics and 200 non-asthmatics aged <=18 years	case-control questionnaire-based study	diagnosis of asthma according to Indian Academy of Pediatrics (IAP) guidelines	Family Medical History: Asthma	17.39	1.31	230	0.03
								Parents of consanguineous marriage	4.38	1.06	18.07	0.041
				India, Mysore	100 asthmatics and 200 non-asthmatics aged >18 years	case-control questionnaire-based study	diagnosis of asthma according to Global Initiative of Asthma (GINA) guidelines	Family Medical History: Asthma	9.47	1.02	88	0.048
								Parents of consanguineous marriage	56.55	3.04	1048	0.005
139	The prevalence and risk factors of asthma and allergic diseases among working adolescents	Cakir, E (Cakir, Erkan); Ersu, R (Ersu, Refika); Uyan, ZS (Uyan, Zeynep Seda); Oktem, S (Oktem, Sedat); Varol, N (Varol, Nezih); Karakoc, F (Karakoc, Fazilet); Karadag, B (Karadag, Bulent); Akyol, M (Akyol, Mesut); Dagli, E (Dagli, Elif)	2010	Turkey, Istanbul	436 working adolescents and 366 high school students	cross-sectional questionnaire-based study	defined based on ISAAC questionnaire	Family Medical History: Asthma	7.19	2.5	20.68	< 0.001
								Comorbidity: Allergic rhinitis	3.92	1.46	10.56	0.007
								Cigarette Smoking (active, current smokers)	3.15	1.69	8.48	0.023
								Occupational Exposure: Working in lathe-finish	4	1.1	14.58	0.036
140	Prevalence of asthma and allergic diseases in primary school children in Edirne, Turkey, two surveys 10 years apart	Selcuk, ZT (Selcuk, Ziya Toros); Demir, AU (Demir, Ahmet Ugur); Tabakoglu, E (Tabakoglu, Erhan); Caglar, T (Caglar, Tuncay)	2010	Turkey, Edirne	5412 children aged 7–12 years (recruited in 1994)	cross-sectional questionnaire-based study	parents or guardians answered positively to their child having current (in the last year) asthma	Age (per 1 year increase)	0.85	0.78	0.92	-
								Gender (Female)	0.7	0.5	0.9	-
								Family Medical History: Atopy	2.9	2.2	3.9	-
								Pet Exposure	1.4	1	1.8	-
				Turkey, Edirne	5735 children aged 7–12 years (recruited in 2004)	cross-sectional questionnaire-based study	parents or guardians answered positively to their child having current (in the last year) asthma	Age (per 1 year increase)	0.92	0.87	0.97	-
								Urbanization (Urban)	1.4	1.1	1.7	-	Reference category: urbanization (village)
								Cigarette Smoke Exposure	1.3	1.1	1.6	-
								Family Medical History: Atopy	2.3	1.9	2.8	-
141	Household and Environment Factors Associated With Asthma Among Indian Women: A Multilevel Approach	Guddattu, V (Guddattu, Vasudeva); Swathi, A (Swathi, A.); Sreekumaran, N (Sreekumaran, N.)	2010	India	124,395 women aged 15–45 years	cross-sectional questionnaire-based study	self-reported asthma	Age (25-34 years)	1.5	1.37	2.04	< 0.001	Reference category: age (15-24 years)
								Age (35-49 years)	2.3	1.88	2.8	< 0.001	Reference category: age (15-24 years)
								Education Level (Primary School)	1.58	1.26	1.99	< 0.001	Reference category: education level higher than secondary school
								Cooking under chimney (No)	1.28	1.05	1.57	0.01	Reference category: cooking under chimney (Yes)
								Alcohol Consumption	1.51	1.18	1.93	< 0.001
								Cigaretter Smoking (active)	1.81	1.47	2.25	< 0.001
								Body Mass Index: < 18kg/m2	1.16	1.02	1.31	0.01	Reference category: body mass index of 18–24.99kg/m2
								Body Mass Index: 25–25.99kg/m2	1.68	1.39	2.04	< 0.001	Reference category: body mass index of 18–24.99kg/m2
								Body Mass Index: >= 30kg/m2	1.75	1.21	2.54	< 0.001	Reference category: body mass index of 18–24.99kg/m2
								Cooking Fuel: Biomass fuel	1.41	1.05	1.9	0.01	Reference category: low-polluting fuel
								Urbanization (Urban)	1.23	1.21	1.25	< 0.001	Reference category: urbanization (countryside)
142	Risk Factors for Development of Asthma in Thai Adults in Phitsanulok: A University-based Study	Uthaisangsook, S (Uthaisangsook, Suwannee)	2010	Thailand, Phitsanulok	513 subjects aged 17-60 years	cross-sectional questionnaire-based study	self-reported physician-diagnosed asthma	Comorbidity: Allergic rhinitis	4.9	2.4	9.9	-
								Comorbidity: Rhinoconjunctivitis	3.4	1.9	6.2	-
								Cigarette Smoke Exposure (Mother smoked during pregnancy)	3.6	1.6	8.3	0.002
								Cigarette Smoke Exposure (Family member smoking)	2.2	1.2	3.9	0.008
								Family Medical History: Allergy	2	1.1	3.8	0.029
								Housing Condition: Rice Field	0.18	0.67	0.002	0.002
143	Household environmental tobacco smoke and risks of asthma, wheeze and bronchitic symptoms among children in Taiwan	Tsai, CH (Tsai, Ching-Hui); Huang, JH (Huang, Jiun-Hau); Hwang, BF (Hwang, Bing-Fang); Lee, YL (Lee, Yungling L.)	2010	Taiwan	4982 seventh and eighth-grade children	cross-sectional questionnaire-based study	parents or guardians answered positively to their child ever having doctor-diagnosed asthma	Cigarette Smoke Exposure (>=3 smokers)	1.16	1.04	2.5	-
								Cigarette Smoke Exposure (> 20% exposure in lifetime)	1.43	1.07	1.92	-
144	Prevalence of Bronchial Asthma in Rural Indian Children: A Cross Sectional Study from South India	Jain, A (Jain, Animesh); Bhat, HV (Bhat, H. Vinod); Acharya, D (Acharya, Das)	2010	India	555 children aged 6-15 years	cross-sectional questionnaire-based study	defined based on ISAAC questionnaire responded by parents or guardians	Age (6-9 years)	3.437	1.559	7.577	0.002	Reference category: age (13-15 years)
								Family Medical History: Asthma	3.708	2.063	6.664	< 0.001
145	Allergic Rhinitis and Asthma: A Large Cross-Sectional Study in the United Arab Emirates	Alsowaidi, S (Alsowaidi, Shirina); Abdulle, A (Abdulle, Abdishakur); Bernsen, R (Bernsen, Roos); Zuberbier, T (Zuberbier, Torsten)	2010	United Arab Emirates	6,543 subjects aged 8-93 years	cross-sectional questionnaire-based study	self-reported ever having physician-diagnosed asthma or having wheezing in the past 12 months, at the same time no AR symptoms in the past 12 months	Nationality (Other Arabs)	0.55	0.39	0.79	0.001	Reference category: Nationality (United Arab Emirates)
								Age (> 19 years)	0.58	0.4	0.83	0.003	Reference category: age (13-19 years)
								Family Medical History: Allergic rhinitis	1.61	1.14	2.27	0.006
								Family Medical History: Asthma	4.08	2.9	5.74	< 0.0005
146	Geo-climate effects on asthma and allergic diseases in adults in Turkey: results of PARFAIT study	Metintas, S (Metintas, Selma); Kurt, E (Kurt, Emel) Group	2010	Turkey	25,566 male adults	cross-sectional questionnaire-based study	self-reported ever having asthma, bronchitis, spastic bronchitis or allergic bronchitis during the past year	Weather: Mean temperature (Annual)	1.008	1.003	1.011	< 0.05
				Turkey	25,761 adults	cross-sectional questionnaire-based study	self-reported ever having asthma, bronchitis, spastic bronchitis or allergic bronchitis during the past year	Weather: Mean temperature (Annual)	1.007	1.002	1.012	< 0.05
								Weather: Mean humidity (Annual)	1.001	1	1.002	< 0.05
147	Prevalence and Risk Factors of Asthma among Adolescents and Their Parents in Al-Ain (United Arab Emirates)	Alsowaidi, S (Alsowaidi, Shirina); Abdulle, A (Abdulle, Abdishakur); Bernsen, R (Bernsen, Roos)	2010	United Arab Emirates	2,802 subjects aged 13–19 years	cross-sectional questionnaire-based study	self-reported or parents or guardians answered positively to their child ever having asthma or having wheezing in the past 12 months	Nationality (Other Arabs)	0.67	0.49	0.91	0.01	Reference category: Nationality (United Arab Emirates)
								Gender (Male)	1.45	1.1	1.9	0.008
								Family Medical History: Asthma	3.75	2.66	5.28	0.0005
				United Arab Emirates	3,733 subjects aged > 19 years	cross-sectional questionnaire-based study	self-reported or parents or guardians answered positively to their child ever having asthma or having wheezing in the past 12 months	Gender (Male)	0.75	0.6	0.95	0.02
								Family Medical History: Asthma	5.84	4.63	7.37	0.0005
148	Indoor environmental risk factors and seasonal variation of childhood asthma	Han, YY (Han, Yueh-Ying); Lee, YL (Lee, Yung-Ling); Guo, YLL (Guo, Yueliang Leon)	2009	Taiwan	21,371 children aged 6-15 years	cross-sectional questionnaire-based study	parents or guardians answered positively to their child ever having doctor-diagnosed asthma and having wheezing in the past 12 months	Age (< 10 years)	1.3	1.14	1.48	-	Reference category: age (>= 13 years)
								Age (10-12 years)	1.2	1.05	1.36	-	Reference category: age (>= 13 years)
								Family Medical History: Parental atopy	2.5	2.26	2.77	-
								Cigarette Smoke Exposure (Mother smoked during pregnancy)	1.86	1.43	2.4	-
								Breastfeeding	1.11	1	1.23	-
								Air Pollution (perceived)	1.27	1.13	1.42	-
								Housing Condition: Cockroach present	1.24	1.07	1.44	-
								Housing Condition: Water damage	1.43	1.24	1.66	-
								Housing Condition: Mold present	1.38	1.23	1.56	-
								Cigarette Smoke Exposure	1.25	1.13	1.39	-
149	Effect of Active Smoking on Asthma Symptoms, Pulmonary Function, and BHR in Adolescents	Yoo, S (Yoo, S.); Kim, HB (Kim, H. B.); Lee, SY (Lee, S. Y.); Kim, BS (Kim, B. S.); Kim, JH (Kim, J. H.); Yu, J (Yu, J.); Kim, BJ (Kim, B. J.); Lee, DH (Lee, D. H.); Seong, MW (Seong, M. W.); Hong, SJ (Hong, S. J.)	2009	South Korea	1,492 adolescents aged 15-16 years	cross-sectional questionnaire-based study	self-reported or parents or guardians answered positively to their child ever having asthma or having wheezing in the past 12 months	Cigarette Smoking (active, current smokers)	4.5	1.5	13.2	0.007
								Family Medical History: Asthma	3	1.1	8.6	0.038
150	Pets keeping in home, parental atopy, asthma, and asthma-related symptoms in 12,910 elementary school children from northeast China	Dong, GH (Dong, G. -H.); Ma, YN (Ma, Y. -N.); Ding, HL (Ding, H. -L.); Jin, J (Jin, J.); Cao, Y (Cao, Y.); Zhao, YD (Zhao, Y. -D.); He, QC (He, Q. -C.)	2009	China, Liaoning	12,910 elementary school children aged 7–13 years	cross-sectional questionnaire-based study	parents or guardians answered positively to their child ever having doctor-diagnosed asthma	Family Medical History: Paternal allergy	2.34	1.65	3.33	-
								Family Medical History: Maternal Asthma	5.83	3.68	9.25	-
								Family Medical History: Paternal Asthma	4.45	2.91	6.82	-
								Family Medical History: Any Allergic Diseases	3.49	2.84	4.3	-
								Pet Exposure: Exposure during pregnancy	1.86	1.35	2.57	-
								Pet Exposure: Exposure in the first year of life	1.42	1.07	1.88	-
								Pet Exposure: Current exposure	1.53	1.28	1.84	-
								Pet Exposure: Not sleeping with pets in the bed during night	1.47	1.22	1.78	-	Reference category: no current exposure to animals
								Pet Exposure: Sleeping with pets in the bed during night	3.14	1.68	5.9	-	Reference category: no current exposure to animals
								Pet Exposure: >=2 pets	1.59	1.34	1.89	-
								Pet Exposure: Cats	1.59	1.04	2.43	-
								Pet Exposure: Dogs	1.42	1.1	1.82	-
								Pet Exposure: Farm animals	1.55	1.03	2.34	-
								Pet Exposure: Other animals	1.97	1.46	2.65	-	Animals other than cats, dogs, birds, and farm animals
151	Toxocara seropositivity in Sri Lankan children with asthma	Fernando, D (Fernando, Deepika); Wickramasinghe, P (Wickramasinghe, Pujitha); Kapilananda, G (Kapilananda, Gamini); Dewasurendra, RL (Dewasurendra, Rajika L.); Amarasooriya, M (Amarasooriya, Melanie); Dayaratne, A (Dayaratne, Asangi)	2009	Sri Lanka	100 asthmatic and 96 non-asthmatic children aged 5 – 12 years	hospital-based case-control study	positively diagnosed by physicians and currently on regular inhale steroid treatment	Cigarette Smoke Exposure	4.98	2.11	12.06	-
								Family Medical History: Parental Asthma	15.61	5.89	43.73	-
								Respiratory Infection: Respiratory tract Respiratory Infections (ever)	16.16	4.64	71.24	-
								Birth Weight (Low)	6.41	1.3	42.73	-
								Pet Exposure	0.51	0.28	0.95	-
								Toxocara seropositivity	3.51	1.51	8.32	-
								Eosinophilia	7.34	3.73	14.58	-
152	The Association of BMI and Sedentary Time with Respiratory Symptoms and Asthma in 5th Grade Schoolchildren in Kaohsiung, Taiwan	Tsai, HJ (Tsai, Hsin-Jen); Tsai, A (Tsai, Alan C.)	2009	Taiwan, Kaohsiung	1287 fifth grade schoolchildren	cross-sectional questionnaire-based study	self-reported ever having doctor-diagnosed asthma	Body Mass Index: 85-94th percentile	1.93	1.2	3.09	< 0.01	Reference category: body mass index: 6-84th percentile
								Body Mass Index: > 94th percentile	1.78	1.08	2.91	< 0.05	Reference category: body mass index: 6-84th percentile
153	Paternal Asthma is a Predictor for Childhood Asthma in the Consanguineous Families from the United Arab Emirates	Joseph, M (Joseph, Maries); Zoubeidi, T (Zoubeidi, Taoufik); Al-Dhaheri, S (Al-Dhaheri, Sherina M.); Al-Dhaheri, AA (Al-Dhaheri, Aysha Ahmed); Al- Dhaheri, A (Al-Dhaheri, Afra A.); Al-Kaabi, F (Al-Kaabi, Fatima M.); Al-Muhairi, S (Al-Muhairi, Shamma J.); Joseph, J (Joseph, Jose)	2009	United Arab Emirates	650 children aged 6-14 years (male)	cross-sectional questionnaire-based study	parents or guardians answered positively to their child ever having doctor-diagnosed asthma	Family Medical History: Paternal Asthma	2	1.08	3.7	0.027
					486 children aged 6-14 years (female)	cross-sectional questionnaire-based study	parents or guardians answered positively to their child ever having doctor-diagnosed asthma	Parental consanguinity (Third degree relative)	4.54	2.18	9.46	< 0.001
								Parental consanguinity (Fourth degree relative)	10	4.02	24.9	< 0.001
								Cigarette Smoke Exposure (Any smoker at home)	3.68	1.84	7.36	< 0.001
								Family Medical History: Paternal Asthma	5.25	2.83	9	< 0.001
154	Prevalence of Asthma, Allergic Rhinitis and Eczema among Lebanese Adolescents	Musharrafieh, U (Musharrafieh, Umayya); Al-Sahab, B (Al-Sahab, Ban); Zaitoun, F (Zaitoun, Fares); El-Hajj, MA (El-Hajj, Maria Atoui); Ramadan, F (Ramadan, Fuad); Tamim, H (Tamim, Hala)	2009	Lebanon	3,115 students aged 13-14 years	cross-sectional questionnaire-based study	self-reported having wheezing in the chest for the past 12 months	Region of Residence: Beirut suburbs (Lebanon)	0.7	0.5	0.9	-	Reference category: living in Beirut
								Region of Residence: (South Lebanon)	1.7	1.3	2.3	-	Reference category: living in Beirut
								Region of Residence: (North Lebanon)	1.7	1.2	2.5	-	Reference category: living in Beirut
								School Environment: Private School	1.6	1.3	2.1	-
								Housing Condition: Buses/Trucks pass by (all day long)	1.3	1	1.6	-	Reference category: Buses/Trucks never/rarely pass by
								Housing Condition: Buses/Trucks pass by (all day long)	1.3	1.1	1.7	-
								Cigarette Smoke Exposure (in household)	2.4	2	2.9	-
								Comorbidity: Rhinitis	2.4	2	2.9	-
								Comorbidity: Eczema	2.5	2	3.1	-
155	Risk factors for asthma and allergic diseases in school children across Lebanon	Waked, M (Waked, Mirna); Salameh, P (Salameh, Pascale)	2009	Lebanon	5522 children aged 5-12 years	cross-sectional questionnaire-based study	self-reported having physician diagnosed asthma or having suffered from any asthma symptoms	Age (<= 8 years)	0.48	0.4	0.59	< 0.0001	Reference category: age (> 13 years)
								Age (8-10 years)	0.49	0.4	0.6	< 0.0001	Reference category: age (> 13 years)
								Age (10-13 years)	0.63	0.52	0.76	< 0.0001	Reference category: age (> 13 years)
								Gender (Male)	1.22	1.05	1.4	0.002
								Respiratory Infection: Pertussis	2.32	1.66	3.25	< 0.0001
								Pet Exposure	1.26	1.07	1.47	0.005
								Family Medical History: Maternal lung disease	1.98	1.55	2.53	< 0.0001
								Family Medical History: Paternal lung disease	2.04	1.63	2.57	< 0.0001
								Cigarette Smoke Exposure (Father smoking)	1.21	1.07	1.37	0.003
								Comorbidity: Gastroesophageal reflux disease (GERD, infant)	2.28	1.88	2.78	< 0.0001
								Housing Condition: Cotton mattress	0.86	0.74	0.99	0.04
								Housing Condition: Spongy pillow	1.33	1.1	1.61	0.003
								Housing Condition: Humidity on bedroom walls	1.51	1.29	1.77	< 0.0001
								Housing Condition: Moquette in bedroom	1.18	1.03	1.34	0.02
								History of amygdalectomy	1.35	1.03	1.76	0.03
								Otitis (recurrent)	2.23	1.92	2.58	< 0.0001
								Daycare (Infant)	1.22	1.05	1.4	0.01
156	Asthma, allergic rhinitis and eczema in 5-12-year-old school children across Lebanon	Waked, M (Waked, M.); Salameh, P (Salameh, P.)	2008	Lebanon	3909 children aged 5-12 years	cross-sectional questionnaire-based study	parents or guardians answered positively to their child ever having doctor-diagnosed asthma	Region of Residence: Bekaa (Lebanon)	0.19	0.04	0.93	0.04	Reference category: living in Beirut
								Region of Residence: Mount (Lebanon)	0.54	0.3	0.97	0.04	Reference category: living in Beirut
								Region of Residence: North (Lebanon)	0.54	0.33	0.87	0.01	Reference category: living in Beirut
157	Prevalence of asthma in a large group of Israeli adolescents: influence of country of birth and age at migration	Pereg, D (Pereg, D.); Tirosh, A (Tirosh, A.); Lishner, M (Lishner, M.); Goldberg, A (Goldberg, A.); Shochat, T (Shochat, T.); Confino-Cohen, R (Confino- Cohen, R.)	2008	Israel	1,466,654 adolescents aged 17 years	cross-sectional questionnaire-based study	positively diagnosed by physicians during survey	Immigrants from Former Soviet Union (Age at immigration: 1-5 years)	1.28	1.19	1.38	< 0.0001
								Immigrants from Former Soviet Union (Age at immigration: 6-10 years)	1.119	1.06	1.18	< 0.0001
								Immigrants from Former Soviet Union (Age at immigration: 11-17 years)	0.56	0.53	0.6	< 0.0001
								Immigrants from Ethiopia (Age at immigration: 6-10 years)	0.67	0.52	0.88	0.003
								Immigrants from Ethiopia (Age at immigration: 11-17 years)	0.58	0.44	0.76	-
158	Diet among Japanese female university students and asthmatic symptoms, Infections, pollen and furry pet allergy	Takaoka, M (Takaoka, M.); Norback, D (Norback, D.)	2008	Japan	153 female university students	cross-sectional questionnaire-based study	self-reported having physician diagnosed asthma and having asthma-related symptoms in the past 12 months	Diet: Meat	2.24	1.16	4.33	< 0.05
								Diet: Fruits	0.57	0.36	0.89	< 0.05
								Diet: Junk food	1.68	1.02	2.78	< 0.05
159	Prevalence and risk factors of asthma and allergic diseases among schoolchildren in Bolu, Turkey	Talay, F (Talay, Fahrettin); Kurt, B (Kurt, Bahar); Tug, T (Tug, Tuncer); Yilmaz, F (Yilmaz, Fahrettin); Goksugur, N (Goksugur, Nadir)	2008	Turkey, Bolu	931 children aged 7 and 14 years	cross-sectional questionnaire-based study	parents or guardians answered positively to their child ever having doctor-diagnosed asthma	Family Medical History: Allergic Diseases	2.19	1.06	4.52	-
								Income: monthly <= $300	2.54	1.06	6.08	-
160	Prevalence of Asthma Symptoms in 7th- and 8th-Grade School Children in a Rural Region in India	Pakhale, S (Pakhale, Smita); Wooldrage, K (Wooldrage, Kate); Manfreda, J (Manfreda, Jure); Anthonisen, N (Anthonisen, Nick)	2008	India, Maharashtra	3484 students aged 13-14 years	cross-sectional questionnaire-based study	self-reported ever having asthma	Gender (Male)	1.4	1.05	1.86	-
								Family Medical History: Asthma	2.14	1.58	2.9	-
								Chest colds (Frequency: 1-3)	2.8	2.16	3.87	-	Reference category: no chest colds
								Chest colds (Frequency: 4-12)	3.55	2.04	6.2	-	Reference category: no chest colds
								Chest colds (Frequency: > 12)	2.95	1.41	6.19	-	Reference category: no chest colds
								Cigarette Smoke Exposure (Maternal Smoking)	1.65	1.09	2.5	-
								Work for Wages	1.42	1.05	1.91	-
								Eat in Kitchen	1.86	1.22	2.82	-
								Paternal Occupation: Wages	1.57	1.11	2.23	-	Reference category: own farm
								Paternal Occupation: Own business	1.88	1.21	2.92	-	Reference category: own farm
161	Asthma and asthma-related symptoms in 16 789 Chinese children in relation to pet keeping and parental atopy	Dong, GH (Dong, Guang-hui); Ding, HL (Ding, Hai-long); Ma, YN (Ma, Ya-nan); Jin, J (Jin, Jing); Cao, Y (Cao, Ying); Zhao, YD (Zhao, Ya-dong); He, QC (He, Qin-cheng)	2008	China, Liaoning	16,789 children aged 2-13 years	cross-sectional questionnaire-based study	parents or guardians answered positively to their child ever having doctor-diagnosed asthma	Family Medical History: Paternal allergy	2.33	1.74	3.13	-
								Family Medical History: Paternal Asthma	5.42	3.6	8.16	-
								Family Medical History: Maternal Asthma	4.75	3.24	6.96	-
								Family Medical History: Allergy	3.12	2.61	3.73	-
								Pet Exposure: Current exposure	1.49	1.3	1.7	-
								Pet Exposure: Cats	1.6	1.09	2.36	-
								Pet Exposure: Dogs	1.39	1.12	1.74	-
								Pet Exposure: Farm animals	1.47	1.03	2.09	-
162	Prevalence of asthma and wheeze in relation to passive smoking in Japanese children	Tanaka, K (Tanaka, Keiko); Miyake, Y (Miyake, Yoshihiro); Arakawa, M (Arakawa, Masashi); Sasaki, S (Sasaki, Satoshi); Ohya, Y (Ohya, Yukihiro)	2007	Japan, Okinawa	23,044 children aged 6 to 15 years	cross-sectional questionnaire-based study	self-reported, or parents or guardians answered positively to their child ever having asthma and wheezing in the chest for the past 12 months	Cigarette Smoke Exposure (current, >=15 cigarette/day)	1.22	1.06	1.41	-
								Cigarette Smoke Exposure (>= 7 Pack-years of smoking in household)	1.19	1.04	1.37	-
163	Air pollution, weather, and associated risk factors related to asthma prevalence and attack rate	Ho, WC (Ho, Wen-Chao); Hartley, WR (Hartley, William R.); Myers, L (Myers, Leann); Lin, MH (Lin, Meng-Hung); Lin, YS (Lin, Yu-Sheng); Lien, CH (Lien, Chih-Hui); Lin, RS (Lin, Ruey-Shiung)	2007	Taiwan	32,012 female students aged 10 to 17 years	cross-sectional questionnaire-based study	(1) parents or guardians answered positively to their child ever having doctor-diagnosed asthma and, (2) video questionnaires administered to children, and (3) lung function test	Age	0.946	0.9	0.994	-
								Comorbidity: Rhinitis (No)	0.238	0.217	0.262	-
								Comorbidity: Eczema (No)	0.573	0.499	0.658	-
								Urbanization (Born in city)	1.191	1.066	1.33	-	Reference category: born in county
								Parental Education (Primary School)	0.755	0.649	0.879	-	Reference category: Parental Education (College)
								Parental Education (HIgh School)	0.82	0.722	0.932	-	Reference category: Parental Education (College)
								Exercise (None)	1.186	1.037	1.356	-	Reference category: exercise (often)
								Exercise (Sometimes)	0.878	0.784	0.982	-	Reference category: exercise (often)
								Cigarette Smoking (active)	0.42	0.31	0.568	-
								Cigarette Smoke Exposure (package/day)	1.08	1.001	1.166	-
								Air Pollution (CO)	1.984	1.536	2.561	-
								Air Pollution (PM10)	0.993	0.99	0.997	-
								Weather: Rainy days	0.998	0.996	1	-
								Long-term average temperature lows (lower 5% over 20 years)	1.114	1.056	1.175	-
				Taiwan	32,648 male students aged 10 to 17 years	cross-sectional questionnaire-based study	(1) parents or guardians answered positively to their child ever having doctor-diagnosed asthma and, (2) video questionnaires administered to children, and (3) lung function test	Age	0.95	0.911	0.99	-
								Comorbidity: Rhinitis (No)	0.245	0.227	0.265	-
								Comorbidity: Eczema (No)	0.611	0.543	0.687	-
								Urbanization (Born in city)	1.116	1.016	1.225	-
								Parental Education (Primary School)	0.724	0.639	0.82	-
								Parental Education (HIgh School)	0.789	0.71	0.875	-
								Exercise (None)	1.492	1.308	1.703	-
								Exercise (Sometimes)	1.155	1.065	1.253	-
								Alcohol Consumption	0.54	0.448	0.651	-
								Air Pollution (CO)	1.78	1.377	2.302	-
								Air Pollution (O3)	1.015	1.001	1.029	-
164	Asthma in rural Bangladeshi children	Zaman, K (Zaman, Khalequz); Takeuchi, H (Takeuchi, Haruko); Yunus, M (Yunus, Md); El Arifeen, S (El Arifeen, Shams); Chowdhury, HR (Chowdhury, Hafizur R.); Baqui, AH (Baqui, Abdullah H.); Wakai, S (Wakai, Susmu); Iwata, T (Iwata, Tsutomu)	2007	Bangladesh	1587 children aged 60-71 months	cross-sectional questionnaire-based study	parents or guardians answered positively to their child having wheezing in chest in the last 12 mth	Family Medical History: Maternal Asthma	3.01	2.02	4.47	< 0.01
								Family Medical History: Paternal Asthma	3.12	1.85	5.26	< 0.01
								Respiratory Infection: Pneumonia (during 0-12 months)	1.5	1.08	2.1	0.01
								Respiratory Infection: Pneumonia (during 13-24 months)	2.12	1.46	3.08	< 0.01
								Family Medical History: Maternal Eczema	1.81	1.14	2.87	0.01
								Income: family monthly US$51-99	1.63	1.05	2.53	0.02	Reference category: family monthly income >= US$100
								Income: family monthly <= US$50	2.12	1.31	3.44	< 0.01	Reference category: family monthly income >= US$100
165	Domestic violence is associated with adult and childhood asthma prevalence in India	Subramanian, SV (Subramanian, S. V.); Ackerson, LK (Ackerson, Leland K.); Subramanyam, MA (Subramanyam, Malavika A.); Wright, RJ (Wright, Rosalind J.)	2007	India	443249 subjects	cross-sectional questionnaire-based study	self-reported asthma	Domestic Violence (Abused > 1 year ago)	1.15	1.08	1.23	-	Reference category: no domestic violence
								Domestic Violence (Abused in the past year)	1.19	1.11	1.27	-	Reference category: no domestic violence
								Religion (Christian)	1.35	1.19	1.54	-	Reference category: hindu religion
								Caste (Scheduled Caste)	0.92	0.86	0.98	-	Reference category: Caste (general)
								Caste (Scheduled Tribe)	0.81	0.74	0.89	-	Reference category: Caste (general)
								Caste (Other backward class)	0.94	0.88	1	-	Reference category: Caste (general)
								Marital Status (Widowed)	1.12	1.05	1.2	-	Reference category: married
								Marital Status (Single)	0.89	0.8	0.98	-	Reference category: married
								Education Level (Middle School)	1.25	1.11	1.42	-	Reference category: education level (college)
								Education Level (Primary School)	1.46	1.29	1.65	-
								Education Level (Uneducated)	1.45	1.28	1.63	-
								Standard of living index (Third quintile)	1.23	1.13	1.34	-	Reference category: standard of living index = top quintile
								Standard of living index (Second quintile)	1.3	1.18	1.43	-	Reference category: standard of living index = top quintile
								Standard of living index (Bottom quintile)	1.46	1.31	1.61	-	Reference category: standard of living index = top quintile
								Cigarette Smoking (ever)	1.26	1.2	1.34	-
								Cigarette Smoke Exposure	1.05	1	1.1	-
								Housing Type: Semi-pucca	1.09	1.03	1.17	-	Reference category: pucca
								Housing Type: Kachha	1.12	1.03	1.2	-	Reference category: pucca
								Housing Condition: People per room (>= 5)	0.86	0.76	0.97	-	Reference category: < 1 people per room
								Occupational Exposure: Unpaid agricultural	0.79	0.67	0.94	-	Ever-married women aged 15–49 years only (n = 88513). Reference category: unemployed subjects
								Occupational Exposure: Paid agricultural	0.76	0.65	0.88	-	Ever-married women aged 15–49 years only (n = 88513). Reference category: unemployed subjects
								Body mass index: < 16kg/m2	2.14	1.81	2.53	-	Ever-married women aged 15–49 years only (n = 88513). Reference category: body mass index 18.5–23kg/m2
								Body mass index: 16-17kg/m2	1.42	1.19	1.69	-	Ever-married women aged 15–49 years only (n = 88513). Reference category: body mass index 18.5–23kg/m2
								Body mass index: 17-18.5kg/m2	1.16	1.01	1.33	-	Ever-married women aged 15–49 years only (n = 88513). Reference category: body mass index 18.5–23kg/m2
								Body mass index: 23-25kg/m2	1.3	1.1	1.54	-	Ever-married women aged 15–49 years only (n = 88513). Reference category: body mass index 18.5–23kg/m2
								Body mass index: 25-30kg/m2	1.35	1.13	1.6	-	Ever-married women aged 15–49 years only (n = 88513). Reference category: body mass index 18.5–23kg/m2
								Body mass index: >= 30kg/m2	1.54	1.15	2.04	-	Ever-married women aged 15–49 years only (n = 88513); Reference category: body mass index 18.5–23kg/m2
166	Occupation and adult-onset asthma among Chinese women in a population-based cohort	Krstev, S (Krstev, Srmena); Ji, BT (Ji, Bu-Tian); Shu, XO (Shu, Xiao-Ou); Blair, A (Blair, Aaron); Zheng, W (Zheng, Wei); Lubin, J (Lubin, Jay); Vermeulen, R (Vermeulen, Roel); Hauptmann, M (Hauptmann, Michael); Rothman, N (Rothman, Nathaniel); Gao, YT (Gao, Yu-Tang); Mustafa, D (Mustafa, Dosemeci); Chow, WH (Chow, Wong-Ho)	2007	China, Shanghai	1,050 asthmatic and 4,200 non-asthmatic women aged 40–70 years	cross-sectional questionnaire-based study	self-reported ever having doctor-diagnosed asthma	Occupational Exposure: Metal Fabrication (Tools)	2.42	1.26	4.65	-
								Occupational Exposure: Metal Fabrication (Metal product for household use)	1.61	1.1	2.37	-
								Occupational Exposure: Metal Fabrication (Ships)	2.6	1	6.75	-
								Occupational Exposure: Metal Fabrication (Clocks)	1.87	1.04	3.35	-
								Occupational Exposure: Farm workers	3.98	1.22	13.02	-
								Occupational Exposure: Laboratory technicians and analysers	2.17	1.2	3.92	-
								Occupational Exposure: Installation and maintenance of weaving and knitting machineries	2.44	1.1	5.44	-
								Occupational Exposure: Electricians	2.08	1.06	4.08	-
								Occupational Exposure: Performers	3.24	1.42	7.38	-
								Occupational Exposure: Administrative work in organizations and enterprises	1.75	1.09	2.8	-
								Occupational Exposure: Postal and telecommunication	3.46	1.57	7.63	-
167	Symptoms of asthma and atopic disorders in preschool children: prevalence and risk factors	Wong, GWK (Wong, G. W. K.); Leung, TF (Leung, T. F.); Ma, Y (Ma, Y.); Liu, EKH (Liu, E. K. H.); Yung, E (Yung, E.); Lai, CKW (Lai, C. K. W.)	2007	Hong Kong	3089 children aged 2-6 years	cross-sectional questionnaire-based study	parents or guardians answered positively to their child having wheezing in chest in the last 12 mth	Gender (Male)	1.5	1.16	1.93	0.002
								Family Medical History: Parental Asthma	3.01	2.1	4.32	< 0.001
								Place of Birth: Hong Kong	2.86	1.39	5.9	0.004	Reference category: place of birth: mainland China
								Housing Condition: Foam pillow usage (first year of life)	1.45	1.04	2	0.027
								Cooking Fuel: Gas (first year of life)	1.68	1.03	2.75	0.04
								Medication: Paracetamol (> 1/year)	1.53	1.04	2	0.007
								Medication: Paracetamol (> monthly)	2.41	1.5	3.87	< 0.001
168	Asthma, eczema, and reports on pollen and cat allergy among pupils in Shanxi province, China	Norback, D (Norback, D.); Zhao, ZH (Zhao, Z. -H.); Wang, ZH (Wang, Z. -H.); Wieslander, G (Wieslander, G.); Mi, YH (Mi, Y. -H.); Zhang, Z (Zhang, Z.)	2007	China, Shanxi	2,116 students aged 9–20 years	cross-sectional questionnaire-based study	self-reported ever having doctor-diagnosed asthma	Urbanization (Rural childhood)	0.15	0.03	0.81	< 0.05
								Diet: Fish	0.15	0.03	0.8	< 0.05
169	The association of diet with respiratory symptoms and asthma in schoolchildren in taipei, Taiwan	Tsai, HJ (Tsai, Hsin-Jen); Tsai, AC (Tsai, Alan C.)	2007	Taiwan, Taipei	2218 schoolchildren aged 11-12 years	cross-sectional questionnaire-based study	self-reported ever having doctor-diagnosed asthma	Diet: seafood	0.87	0.77	0.97	< 0.05
170	Prevalence and determinants of asthma in adult male leather tannery workers in Karachi, Pakistan: A cross sectional study	Shahzad, K (Shahzad, Khurram); Akhtar, S (Akhtar, Saeed); Mahmud, S (Mahmud, Sadia)	2006	Pakistan, Karachi	641 leather tannery workers	cross-sectional questionnaire-based study	self-reported (1) ever having doctor-diagnosed asthma, or (2) shortness of breath with wheezing in the past 12 months, or (3) normal breathing in between episodes of shortness of breath	Education Level (Illiterate)	2.13	1.17	3.88	-	Reference category: education level (literate)
								Ethnicity: Pathan	2.69	1.36	5.36	-	Reference category: ethnicity: Punjabi
								Cigarette Smoking (ever)	2.22	1.16	4.26	-
								Occupational Exposure: Non-user of gloves while working	3.28	1.72	6.26	-	Reference category: gloves user
								Occupational Exposure: Leather tannery worker (8 years) and with allergy	2.26	1.19	4.29	-	Reference category: leather tannery worker (8 years) and without allergy
								Occupational Exposure: Leather tannery worker (13 years) and with allergy	3.67	1.98	6.79	-	Reference category: leather tannery worker (8 years) and without allergy
171	Rising trend of asthma prevalence among Turkish schoolchildren (ISAAC phases I and III)	Ones, U (Ones, U.); Akcay, A (Akcay, A.); Tamay, Z (Tamay, Z.); Guler, N (Guler, N.); Zencir, M (Zencir, M.)	2006	Turkey	2387 children aged 6–12 years	cross-sectional questionnaire-based study	self-reported ever having doctor-diagnosed asthma	Gender (Male)	1.3	1.03	1.65	< 0.05
								Housing Condition: Dampness	1.32	1.01	1.7	< 0.05
								Family Medical History: Asthma	1.72	1.2	2.4	< 0.05
								Comorbidity: Food allergy	2	1.42	2.83	< 0.05
								Otitis (frequent)	2.39	1.84	3.1	< 0.05
								Comorbidity: Sinusitis	2.4	1.67	3.45	< 0.05
172	The association between birth season and future development of childhood asthma	Gazala, E (Gazala, Eli); Ron-Feldman, V (Ron-Feldman, Vered); Alterman, M (Alterman, Mira); Kama, S (Kama, Shira); Novack, L (Novack, Lena)	2006	Israel, Beersheba	71 cases and 89 controls (aged 2-7 years)	case-control questionnaire-based study	defined based on medical records	Gender (Male)	3.34	1.4	8.01	0.007
								Family Medical History: Asthma	3.96	1.64	9.55	0.002
								Comorbidity: Bronchitis or wheezing (first year of life)	10.44	3.63	30.04	< 0.001
173	Risk factors for respiratory symptoms and asthma in the residential environment of 5th grade schoolchildren in Taipei, Taiwan	Tsai, HJ (Tsai, HJ); Tsai, AC (Tsai, AC); Nriagu, J (Nriagu, J); Ghosh, D (Ghosh, D); Gong, M (Gong, M); Sandretto, A (Sandretto, A)	2006	Taiwan, Taipei	2218 fifth grade schoolchildren aged 11-12 years	case-control questionnaire-based study	self-reported ever having doctor-diagnosed asthma	Housing Condition: Dehumidifier usage	1.54	1.07	2.22	< 0.05
								Housing Condition: Chemical vapor	2.35	1.45	3.82	< 0.001
								Housing Condition: Cockroach Present (Everyday)	2.16	1.18	3.93	< 0.05
174	Effect of animal contact and microbial exposures on the prevalence of atopy and asthma in urban vs rural children in India	Vedanthan, PK (Vedanthan, PK); Mahesh, PA (Mahesh, PA); Vedanthan, R (Vedanthan, R); Holla, AD (Holla, AD); Liu, AH (Liu, AH)	2006	India	100 children aged 6-16 years	cross-sectional questionnaire-based study with dust sample collection	self-reported ever having wheezing in the chest	Housing Condition: Mud flooring	0.1	0.01	1	-
175	Home exposures, parental atopy, and occurrence of asthma symptoms in adulthood in southern Taiwan	Lee, YL (Lee, YL); Hsiue, TR (Hsiue, TR); Lee, CH (Lee, CH); Su, HJJ (Su, HJJ); Guo, YLL (Guo, YLL)	2006	Taiwan	24,784 subjects	cross-sectional questionnaire-based study with dust sample collection	self-reported having asthma-related symptoms in the past 5 years	Family Medical History: Paternal Asthma	2.63	1.55	4.24	-
								Family Medical History: Maternal Asthma	11.61	8.07	16.42	-
								Family Medical History: Paternal Allergic Rhinitis or Atopic Eczema	2.41	1.67	3.39	-
								Family Medical History: Maternal Allergic Rhinitis or Atopic Eczema	2.02	1.36	2.9	-
								Family Medical History: Parental Atopy	4.55	3.54	5.85	-
								Housing Condition: Mold present	1.49	1.09	2.01	-
								Cigarette Smoke Exposure (Avoidance)	1.6	1.03	2.47	-
								Pet (avoidance)	3.21	2.13	4.73	-
176	Correlation between asthma and irritable bowel syndrome in a general population in Iran in 2003	Amra, B (Amra, B); Hoseini-Asl, MK (Hoseini-Asl, MK); Rahmani, AR (Rahmani, AR); Golshan, M (Golshan, M); Mohamad-Zadeh, Z (Mohamad-Zadeh, Z)	2006	Iran	4762 adults	cross-sectional questionnaire-based study with dust sample collection	self-reported ever having dyspneal attacks and having wheezy breathing in the last 12 months	Comorbidity: Irritable Bowel Syndrome	1.79	1.06	3.03	-
177	Asthma and sensitization in a community with low indoor allergen levels and low pet-keeping frequency	Al-Mousawi, MSH (Al-Mousawi, MSH); Lovel, H (Lovel, H); Behbehani, N (Behbehani, N); Arifhodzic, N (Arifhodzic, N); Woodcock, A (Woodcock, A); Custovic, A (Custovic, A)	2004	Kuwait	160 cases and 303 controls (aged 9-16 years)	case-control questionnaire-based study	(1) positively diagnosed by physicians during survey and (2) asthma symptoms in the past 12 months and (3) use of medication for asthma	Family Medical History: Maternal Asthma	3.13	1.7	5.74	< 0.001
								Family Medical History: Paternal Asthma	2.37	1.27	4.4	0.006
								Family Medical History: Asthma	3.82	2.55	5.74	< 0.001
								Cigarette Smoke Exposure (>= 20 cigarette/day)	1.92	1.05	3.51	0.033
								Respiratory Infection: Pertussis	6.6	1.79	24.34	0.005
								Pet Exposure: Cats (currently)	5.82	2.05	16.46	0.001
								Pet Exposure: Cats (exposure > 1/week)	2.36	1.23	4.5	0.009
								Pet Exposure: Cats (exposure during first year of life)	2.3	1.04	5.1	0.04
								Breastfeeding (duration: > 2 months)	0.57	0.37	0.89	0.009
								Daycare attendance	0.56	0.3	1	0.05
								Bed sharing with other family member	0.37	0.17	0.81	0.012
								Allergen Sensitization: Cat	4.8	3.08	7.47	< 0.001	Assessed by skin prick test
								Allergen Sensitization: Grass mix	2.6	1.66	3.95	< 0.001	Assessed by skin prick test
								Allergen Sensitization: Dog	4.69	2.86	7.69	< 0.001	Assessed by skin prick test
								Allergen Sensitization: Aspergillus	7.42	3.74	14.71	< 0.001	Assessed by skin prick test
								Allergen Sensitization: Cockroach	2.1	1.25	3.52	0.005	Assessed by skin prick test
								Allergen Sensitization: House Dust Mite	5.45	2.76	10.75	< 0.001	Assessed by skin prick test
								Allergen Sensitization: Trees mix	4.5	2.34	8.65	< 0.001	Assessed by skin prick test
								Allergen Sensitization: Cladosporium	9.11	3.88	21.38	< 0.001	Assessed by skin prick test
								Allergen Sensitization: Alternaria alternata	11.13	4.5	27.45	< 0.001	Assessed by skin prick test
								Allergen Sensitization: Bermuda grass	2.84	1.89	4.25	< 0.001	Assessed by specific serum IgE
								Allergen Sensitization: Prosopis juliflora	2.98	1.94	4.58	< 0.001	Assessed by specific serum IgE
								Allergen Sensitization: Cat	3.46	2.19	5.47	< 0.001	Assessed by specific serum IgE
								Allergen Sensitization: Alternaria alternata	12.16	6.25	36.7	< 0.001	Assessed by specific serum IgE
								Allergen Sensitization: House Dust Mite	4.59	2.67	7.89	< 0.001	Assessed by specific serum IgE
								Allergen Sensitization: Dog	3.37	2.01	5.64	< 0.001	Assessed by specific serum IgE
								Allergen Sensitization: Cockroach	1.86	1.17	2.96	0.009	Assessed by specific serum IgE
								Allergen Sensitization: Ascaris	2.41	1.32	4.42	0.004	Assessed by specific serum IgE
178	Self-reported prevalence and risk factors of asthma among Korean adolescents: 5-year follow-up study, 1995-2000	Hong, SJ (Hong, SJ); Lee, MS (Lee, MS); Sohn, MH (Sohn, MH); Shim, JY (Shim, JY); Han, YS (Han, YS); Park, KS (Park, KS); Ahn, YM (Ahn, YM); Son, BK (Son, BK); Lee, HB (Lee, HB)	2004	South Korea	14,946 students aged 12-15 years (recruited 1995)	cross-sectional questionnaire-based study	self-reported ever having doctor-diagnosed asthma	Region of Residence: Seoul	1.341	1.173	1.532	< 0.05	Reference category: living in the provincial region
				South Korea	15,214 students aged 12-15 years (recruited 2000)	cross-sectional questionnaire-based study	self-reported ever having doctor-diagnosed asthma	Body Mass Index	1.04	1.015	1.066	< 0.05
								Cigarette Smoke Exposure	1.466	1.182	1.817	< 0.05
								Pet Exposure: Living with dogs or cats	1.22	1.047	1.422	< 0.05
179	Indoor allergens, asthma, and asthma-related symptoms among adolescents in Wuhan, China	Salo, PM (Salo, PM); Jiang, X (Jiang, X); Johnson, CA (Johnson, CA); Yan, L (Yan, L); Avol, EL (Avol, EL); Gong, J (Gong, J); London, SJ (London, SJ)	2004	China, Wuhan	4,185 ninth grade students	cross-sectional questionnaire-based study	self-reported ever having doctor-diagnosed asthma	Pet Exposure: animals presented in household (before the age of six)	1.95	1.35	2.82	-	Reference category: no animals
								Pet Exposure: animals enter child's bedroom (before the age of six)	2.24	1.49	3.37	-	Reference category: no animals
								Pet Exposure: animals did not enter child's bedroom (before the age of six)	1.61	1	2.58	-	Reference category: no animals
								Pet Exposure: Farm animals (before the age of six)	2.62	1.66	4.12	-	Reference category: no animals
								Pet Exposure: Other animals (before the age of six)	1.85	1.19	2.88	-	Reference category: no animals
								Pet Exposure: Number of animals = 1 (before the age of six)	2.27	1.48	3.49	-	Reference category: no animals
								Pet Exposure: Number of animals = 2 (before the age of six)	2.21	1.29	3.79	-	Reference category: no animals
								Pet Exposure: before age of six, not currently	1.9	1.18	3.07	-	Reference category: no animals
								Pet Exposure: before age of six and currently	1.81	1.15	2.84	-	Reference category: no animals
								Housing Condition: Any pest present	1.54	1.07	2.23	-	Reference category: no pest presented in the household
								Housing Condition: Cockroach present	1.74	1.16	2.61	-	Reference category: no pest presented in the household
180	Factors associated with difference in prevalence of asthma in children from three cities in China: multicentre epidemiological survey	Wong, GWK (Wong, GWK); Ko, FWS (Ko, FWS); Hui, DSC (Hui, DSC); Fok, TF (Fok, TF); Carr, D (Carr, D); von Mutius, E (von Mutius, E); Zhong, NS (Zhong, NS); Chen, YZ (Chen, YZ); Lai, CKW (Lai, CKW)	2004	China	10,902 children	cross-sectional questionnaire-based study	parents or guardians answered positively to their child having wheezing in chest in the last 12 mth	Cooking Fuel: Gas (first year of life and currently using)	2	1.29	3.09	0.004	Reference category: not using gas fuel
								Housing Condition: Foam pillow usage (first year of life and current)	2.49	1.55	3.98	0.002	Reference category: not using foam pillow
								Housing Condition: Dampness (first year of life and current)	1.78	1.15	2.75	0.012	Reference category: None damp housing
								Diet: Fruit (> 1/day)	0.7	0.54	0.89	0.004
181	Effect of obesity on asthma among adult Indian women	Mishra, V (Mishra, V)	2004	India	82,464 nonpregnant, ever-married women aged 15 - 49 years	cross-sectional questionnaire-based study	self-reported ever having asthma	Body Mass Index: Underweight (< 18.5 kg/m2)	1.31	1.15	1.49	-	Reference category: body mass index 18.5–25.0 kg/m2
								Body Mass Index: Overweight (25.0–30.0 kg/m2)	1.32	1.07	1.63	-	Reference category: body mass index 18.5–25.0 kg/m2
								Body Mass Index: Obese (>= 30.0 kg/m2)	1.85	1.3	2.63	-	Reference category: body mass index 18.5–25.0 kg/m2
								Cooking Fuel: High-pollution fuel	2	1.29	3.09	-	Reference category: low-pollution fuel
								Cigarette Smoking (active, current or ever)	1.78	1.33	2.38	-	Reference category: no active or passive smoking
								Age (25-34 years)	2	1.61	2.49	-	Reference category: age (15-24 years)
								Age (35-49 years)	3.74	3.02	4.63	-	Reference category: age (15-24 years)
								Education Level (Middle School)	0.63	0.47	0.86	-	Reference category: education level (illiterate)
								Education Level (High School and above)	0.69	0.52	0.9	-	Reference category: education level (illiterate)
								Occupational Exposure: Work outside	0.82	0.71	0.94	-	Reference category: unemployed
								Housing Type: Semi-Pucca	1.17	1	1.36	-	Reference category: Kachha
								Separate kitchen	0.81	0.7	0.93	-
								Housing: People per room (>= 3)	0.83	0.72	0.95	-	Reference category: people per room (< 3)
								Region of Residence: North (India)	0.38	0.29	0.49	-	Reference category: south India
								Region of Residence: Central (India)	0.58	0.46	0.72	-	Reference category: south India
								Region of Residence: East (India)	0.61	0.49	0.75	-	Reference category: south India
182	Indoor and outdoor environmental exposures, parental atopy, and physician-diagnosed asthma in Taiwanese schoolchildren	Lee, YL (Lee, YL); Lin, YC (Lin, YC); Hsiue, TR (Hsiue, TR); Hwang, BF (Hwang, BF); Guo, YLL (Guo, YLL)	2003	Taiwan	35,036 schoolchildren aged 6-15 years	cross-sectional questionnaire-based study	parents or guardians answered positively to their child ever having doctor-diagnosed asthma	Gender (Male)	1.49	1.37	1.64	< 0.001
								Age (14 years)	0.72	0.6	0.86	< 0.001	Reference category: age (<= 7 years)
								Age (15 years)	0.75	0.61	0.92	< 0.001	Reference category: age (<= 7 years)
								Parental Education: 9-11 years	1.67	1.32	2.16	< 0.001	Reference category: parental education: < 6 years
								Parental Education: >= 12 years	2.51	1.98	3.24	< 0.001	Reference category: parental education < 6 years
								No. of Siblings (3)	0.64	0.52	0.8	< 0.001
								No. of Siblings (>= 4)	0.72	0.53	0.97	< 0.05
								Family Medical History: Paternal Asthma	6.74	5.5	8.25	< 0.001
								Family Medical History: Maternal Asthma	5.06	4.11	6.22	< 0.001
								Family Medical History: Paternal Allergic Rhinitis or Atopic Eczema	2.31	2.1	2.55	< 0.001
								Family Medical History: Maternal Allergic Rhinitis or Atopic Eczema	1.93	1.73	2.14	< 0.001
								Cigarette Smoke Exposure: 1-10 cigarettes consumption in the family (daily)	0.81	0.73	0.89	< 0.001	Reference category: no cigarette consumption in the family
								Cigarette Smoke Exposure: 12-20 cigarettes consumption in the family (daily)	0.86	0.76	0.98	< 0.05	Reference category: no cigarette consumption in the family
								Cigarette Smoke Exposure: >= 21 cigarettes consumption in the family (daily)	0.83	0.68	1	< 0.05	Reference category: no cigarette consumption in the family
								Housing Condition: Incense burning	0.75	0.68	0.81	< 0.001
								Housing Condition: Cockroach Presence (3-5 monthly)	1.19	1.04	1.36	< 0.05	Reference category: no cockroach seen at home
								Housing Condition: Cockroach Presence (>=6 monthly)	1.41	1.21	1.64	< 0.001	Reference category: no cockroach seen at home
								Housing Condition: Mold present (1-2 walls)	1.26	1.14	1.4	< 0.001	Reference category: no mold
								Housing Condition: Mold present (>= 3 walls)	1.41	1.12	1.77	< 0.001	Reference category: no mold
								Air Pollution (perceived mild)	1.26	1.14	1.39	< 0.001	Reference category: no perceived air pollution
								Air Pollution (perceived moderate to severe)	1.74	1.47	2.07	< 0.001	Reference category: no perceived air pollution
183	ISAAC-based asthma and atopic symptoms among Ha Noi school children	Nga, NN (Nga, NN); Chai, SK (Chai, SK); Bihn, TT (Bihn, TT); Redding, G (Redding, G); Takaro, T (Takaro, T); Checkoway, H (Checkoway, H); Son, PH (Son, PH); Van, DK (Van, DK); Keifer, M (Keifer, M); Trung, LV (Trung, LV); Barnhart, S (Barnhart, S)	2003	Vietnam, Hanoi	969 students aged 5–11 years	cross-sectional questionnaire-based study	parents or guardians answered positively to their child ever having doctor-diagnosed asthma	Comorbidity: Hay Fever (doctor-diagnosed)	2.42	1.42	4.11	-
								Comorbidity: Hay Fever (self-reported ever affected)	3.22	1.77	5.85	-
								Comorbidity: Eczema (self-reported ever affected)	3.61	1.49	8.77	-
184	Geographical variations of asthma and asthma symptoms among schoolchildren aged 5 to 8 years and 12 to 15 years in Palestine: the International Study of Asthma and Allergies in Childhood (ISAAC)	El-Sharif, NA (El-Sharif, NA); Nemery, B (Nemery, B); Barghuthy, F (Barghuthy, F); Mortaja, S (Mortaja, S); Qasrawi, R (Qasrawi, R); Abdeen, Z (Abdeen, Z)	2003	Palestine	14,650 children aged 5-8 years and 14,060 children aged 12-15 years	cross-sectional questionnaire-based study	self-reported or parents or guardians answered positively to their child ever having doctor-diagnosed asthma	Gender (Male)	1.51	1.31	1.72	-
								Region of Residence: Inland area	1.2	1.05	1.37	-	Reference category: living in coastal area
								Age (5-8 years)	1.45	1.27	1.65	-	Reference category: age (12-15 years)
								Urbanization (Refugee Camp)	1.25	1.05	1.5	-	Reference category: rural
185	Childhood asthma in Beijing, China: A population-based case-control study	Zheng, TZ (Zheng, TZ); Niu, SR (Niu, SR); Lu, BY (Lu, BY); Fan, XE (Fan, XE); Sun, FY (Sun, FY); Wang, JP (Wang, JP); Zhang, YW (Zhang, YW); Zhang, B (Zhang, B); Owens, P (Owens, P); Hao, LY (Hao, LY); Li, YD (Li, YD); Leaderer, B (Leaderer, B)	2002	China, Beijing	403 cases and 806 controls (students aged 6–10 years)	case-control questionnaire-based study	parents or guardians answered positively to their child ever having doctor-diagnosed asthma	Cigarette Smoke Exposure (Relatives smoked in front of the pregnant mother)	1.3	1	1.6	-	Reference category: no relatives smoked in front of the pregnant mother
								Cigarette Smoke Exposure (> 3 Relatives smoked in front of the pregnant mother)	3.3	1.9	5.9	-	Reference category: no relatives smoked in front of the pregnant mother
								Cigarette Smoke Exposure (Relatives smoked in front of the pregnant mother > 30 mins/day)	1.4	1.1	2	-	Reference category: no relatives smoked in front of the pregnant mother
								Cigarette Smoke Exposure (Relatives smoked in front of the child)	1.4	1.1	1.9	-	Reference category: No relatives smoked in front of the child
								Cigarette Smoke Exposure (1 Relative smoked in front of the child)	1.3	1	1.8	-	Reference category: No relatives smoked in front of the child
								Cigarette Smoke Exposure (2-3 Relatives smoked in front of the child)	1.4	1.1	2	-	Reference category: No relatives smoked in front of the child
								Cigarette Smoke Exposure (> 3 Relatives smoked in front of the child)	2.6	1.5	4.4	-	Reference category: No relatives smoked in front of the child
								Cigarette Smoke Exposure (Relatives smoked in front of the child > 30 mins/day)	1.7	1.2	2.3	-	Reference category: No relatives smoked in front of the child
								Housing Condition: Coal stove-based heating	1.5	1.1	1.9	-	Reference category: steam heating type
								Housing Condition: Never use fan for ventilation	1.6	1.2	2.1	-	Reference category: often use fan for ventilation
								No use of fan while cooking with gas/electricity	1.4	1.1	1.9	-	Reference category: use of fan while cooking with gas/electricity
								No use of fan while cooking with coal	2.3	1.5	3.5	-	Reference category: use of fan while cooking with gas/electricity
186	Differences in the prevalence of asthma and current wheeze between Jews and Arabs: results from a national survey of schoolchildren in Israel	Shohat, T (Shohat, T); Green, MS (Green, MS); Davidson, Y (Davidson, Y); Livne, I (Livne, I); Tamir, R (Tamir, R); Garty, BZ (Garty, BZ)	2002	Israel	10,057 schoolchildren aged 13-14 years	cross-sectional questionnaire-based study	self-reported having asthma or spastic bronchitis	Ethnicity: Jewish	1.51	1.06	2.15	0.02	Reference category: Arabs
								Family Medical History: Parental Asthma	3.69	2.81	4.85	0.0001
								Urbanization (Urban)	1.59	1.15	2.2	0.005	Reference category: Rural
								No. of Siblings (< 3 elder sibling)	1.45	1.04	2.04	0.03
187	Ascaris lumbricoides infection is associated with increased risk of childhood asthma and atopy in rural China	Palmer, LJ (Palmer, LJ); Celedon, JC (Celedon, JC); Weiss, ST (Weiss, ST); Wang, BY (Wang, BY); Fang, ZA (Fang, ZA); Xu, XP (Xu, XP)	2002	China	2164 subjects aged 8-18 years	cross-sectional study with questionnaire, spirometry, anthropometry, and serum IgE testing	(1) self-reported physician diagnosed asthma, (2) history of >= 2 respiratory symptoms or asthma attacks in the past 12 months and (3) airway responsiveness to methacholine	Parasitic Infection (ever: roundworm Ascaris lumbricoides)	1.63	1.19	2.22	0.002
								Allergen Sensitization: Aeroallergens	1.11	1.02	1.2	0.01
188	Asthma prevalence in children living in villages, cities and refugee camps in Palestine	El-Sharif, N (El-Sharif, N); Abdeen, Z (Abdeen, Z); Qasrawi, R (Qasrawi, R); Moens, G (Moens, G); Nemery, B (Nemery, B)	2002	Palestine	3,382 schoolchildren aged 6-12 years	cross-sectional questionnaire-based study	parents or guardians answered positively to their child ever having doctor-diagnosed asthma	Gender (Male)	1.52	1.2	1.93	-
								Urbanization (Urban)	1.48	1.17	1.87	-	Reference category: Rural
								Urbanization (Refugee Camp)	1.87	1.41	2.49	-	Reference category: Villages
189	The relationship between fish intake and the prevalence of asthma: The Tokorozawa Childhood Asthma and Pollinosis Study	Takemura, Y (Takemura, Y); Sakurai, Y (Sakurai, Y); Honjo, S (Honjo, S); Tokimatsu, A (Tokimatsu, A); Gibo, M (Gibo, M); Hara, T (Hara, T); Kusakari, A (Kusakari, A); Kugai, N (Kugai, N)	2002	Japan, Tokorozawa	25,767 subjects	cross-sectional questionnaire-based study	parents or guardians answered positively to their child ever having doctor-diagnosed asthma with >= 2 wheezing attacks	Diet: Fish (1-2 times/week)	1.117	1.005	1.241	0.0349	Reference category: 1-2 times/week fish consumption
190	Inhalant allergens as risk factors for the development and severity of mild-to-moderate asthma in Hong Kong Chinese children	Leung, TF (Leung, TF); Lam, CWK (Lam, CWK); Chan, IHS (Chan, IHS); Li, AM (Li, AM); Ha, G (Ha, G); Tang, NLS (Tang, NLS); Fok, TF (Fok, TF)	2002	Hong Kong	170 cases and 57 controls	hospital-based case-control study	asthma positively diagnosed by a physician before 15 years of age	Serum total IgE	3.72	1.88	7.38	3e-05
								Serum allergen-specific IgE: Der p 1	4.42	2.12	9.25	8e-06
								Serum allergen-specific IgE: Cat mix	4.52	0.99	28.65	0.03
191	Dietary fats and asthma in teenagers: analyses of the first Nutrition and Health Survey in Taiwan (NAHSIT)	Huang, SL (Huang, SL); Pan, WH (Pan, WH)	2001	Taiwan	1166 subjects aged 13-17	cross-sectional questionnaire-based study	self-reported having doctor-diagnosed asthma and having asthma-related symptoms	Urbanization (High)	5.05	2.21	11.6	0.0001	Reference category: low urbanization
								Urbanization (Medium)	3.95	1.57	9.93	0.0035	Reference category: low urbanization
								Gender (Male)	2.58	1.22	5.47	0.013
								Diet: Saturated fatty acids intake	2.02	1.4	2.9	0.0002
								Diet: Monounsaturated fatty acids intake	0.65	0.43	0.99	0.047
192	Body mass index and asthma in adults in families of subjects with asthma in Anqing, China	Celedon, JC (Celedon, JC); Palmer, LJ (Palmer, LJ); Litonjua, AA (Litonjua, AA); Weiss, ST (Weiss, ST); Wang, BY (Wang, BY); Fang, Z (Fang, Z); Xu, XP (Xu, XP)	2001	China, Anqing	3,386 male adults	cross-sectional questionnaire-based study with spirometric examination	(1) self-reported having doctor-diagnosed asthma and having asthma-related symptoms, and (2) airway hyperresponsiveness to methacholine	Body Mass Index: 16kg/m2	3.4	1.9	6.1	-	Reference category: body mass index = 21kg/m2
				China, Anqing	3,723 female adults	cross-sectional questionnaire-based study with spirometric examination	(1) self-reported having doctor-diagnosed asthma and having asthma-related symptoms, and (2) airway hyperresponsiveness to methacholine	Body Mass Index: 16kg/m2	1.8	1.1	2.9	-	Reference category: body mass index = 21kg/m2
								Body Mass Index: 30kg/m2	2.1	1	4.3	-	Reference category: body mass index = 21kg/m2
193	Relation between breastfeeding and the prevalence of asthma - The Tokorozawa Childhood Asthma and Pollinosis Study	Takemura, Y (Takemura, Y); Sakurai, Y (Sakurai, Y); Honjo, S (Honjo, S); Kusakari, A (Kusakari, A); Hara, T (Hara, T); Gibo, M (Gibo, M); Tokimatsu, A (Tokimatsu, A); Kugai, N (Kugai, N)	2001	Japan, Tokorozawa	2,315 asthma and 21,513 controls	cross-sectional questionnaire-based study	parents or guardians answered positively to their child ever having doctor-diagnosed asthma with >= 2 wheezing attacks	Gender (Male)	1.653	1.513	1.808	< 0.01
								Family Medical History: Parental Asthma	3.028	2.714	3.377	< 0.01
								Breastfeeding (Exclusive breastfeeding)	1.198	1.054	1.363	< 0.01	Reference category: without breastfeeding
194	Asthma and indoor environment in Nepal	Melsom, T (Melsom, T); Brinch, L (Brinch, L); Hessen, JO (Hessen, JO); Schei, MA (Schei, MA); Kolstrup, N (Kolstrup, N); Jacobsen, BK (Jacobsen, BK); Svanes, C (Svanes, C); Pandey, MR (Pandey, MR)	2001	Nepal	121 asthmatic and 126 non-asthmatic schoolchildren aged 11–17 years	case-control questionnaire-based study	self-reported, in the past 12 months, having wheezing in the chest or nocturnal dry cough	Pet Exposure: Cattle kept inside the house	0.2	0.1	0.5	0.001
								Housing Condition: Indoor biosmoke	2.2	1	4.5	0.04
195	Sensitization to silk and childhood asthma in rural China	Celedon, JC (Celedon, JC); Palmer, LJ (Palmer, LJ); Xu, XP (Xu, XP); Wang, BY (Wang, BY); Fang, Z (Fang, Z); Weiss, ST (Weiss, ST)	2001	China, Anqing	871 children aged < 15 years	cross-sectional questionnaire-based study	self-reported having doctor-diagnosed asthma with >= 1 respiratory symptoms in the past 12 months	Allergen Sensitization: Silk	2.5	1	6.3	0.04
								Eosinophil Count (120–269/mm3)	9.3	1.5	58.9	0.02
								Eosinophil Count (270–3620/mm3)	6.8	1.1	43.3	0.04
196	Asthma, rhinitis, and skin test reactivity to aeroallergens in families of asthmatic subjects in Anqing, China	Celedon, JC (Celedon, JC); Palmer, LJ (Palmer, LJ); Weiss, ST (Weiss, ST); Wang, BY (Wang, BY); Fang, Z (Fang, Z); Xu, XP (Xu, XP)	2001	China, Anqing	10,009 subjects	cross-sectional questionnaire-based study with spirometric examination	(1) self-reported having doctor-diagnosed asthma and having asthma-related symptoms, and (2) airway hyperresponsiveness to methacholine	Age (15-34 years)	0.3	0.3	0.4	< 0.001	Reference category: age (6-14 years) as reference
								Age (35-54 years)	0.4	0.4	0.5	< 0.001	Reference category: age (6-14 years) as reference
								Age (>= 55 years)	0.3	0.2	0.4	< 0.001	Reference category: age (6-14 years) as reference
								Allergen Sensitization: Dust mite	1.3	1.1	1.5	0.008
								Allergen Sensitization: Mold	1.6	1.1	2.3	0.008
197	Familial risk of asthma among adolescents and their relatives in Taiwan	Wang, TN (Wang, TN); Chao, YY (Chao, YY); Wang, TH (Wang, TH); Chen, CJ (Chen, CJ); Ko, YC (Ko, YC)	2001	Taiwan	207 cases and 207 controls (high school students 11–16 years)	case-control questionnaire-based study	self-reported having doctor-diagnosed asthma with wheezing and nocturnal wheezing symptoms during the past 12 months	Family Medical History: Asthma	3.3	1.57	6.91	< 0.05
								Family Medical History: Maternal Asthma	4.1	1.12	14.7	< 0.05
								Family Medical History: Brother Asthma	5.7	1.3	24.9	< 0.05
								Family Medical History: Sister Asthma	6.9	1.1	44.1	< 0.05
								Family Medical History: Asthma (Male relative)	2.8	1.2	6.9	< 0.05
								Family Medical History: Asthma (Female relative)	5	1.4	17.6	< 0.05
								Family Medical History: Asthma (1 relative)	4.3	1.6	12	< 0.05
								Family Medical History: Asthma (> 1 relative)	3.4	1	12	< 0.05
198	Prevalence of bronchial asthma and association with environmental tobacco smoke exposure in adolescent school children in Chandigarh, North India	Gupta, D (Gupta, D); Aggarwal, AN (Aggarwal, AN); Kumar, R (Kumar, R); Jindal, SK (Jindal, SK)	2001	India, Chandigarh	9090 students aged 9-20 years	cross-sectional questionnaire-based study	self-reported to both (1) doctor-diagnosed asthma, or asthma attack in the past 12 months, or asthma medication usage, and (2) having wheezing or tightness in chest	Cigarette Smoke Exposure	1.78	1.34	2.364	-
199	Diet and childhood asthma in a society in transition: a study in urban and rural Saudi Arabia	Hijazi, N (Hijazi, N); Abalkhail, B (Abalkhail, B); Seaton, A (Seaton, A)	2000	Saudi Arabia	114 asthmatic and 202 non-asthmatic children aged 12 years	cross-sectional questionnaire-based study	self-reported to ever having doctor-diagnosed asthma and having wheezing in chest in the past 12 months	Urbanization (Urban)	3.46	1.48	8.06	0.004	Reference category: Rural
								Parental Education: Maternal (Primary School)	0.3	0.11	0.77	0.04	Reference category: Mother Uneducated
								Parental Education: Maternal (Higher than Secondary School)	0.45	0.22	0.92	0.04	Reference category: Mother Uneducated
								Family Medical History: Asthma or Allergy	9.22	4.93	17.24	< 0.001
								Atopy (Positive skin test)	4.39	2.34	8.23	< 0.001
								Diet: Vitamin E intake (Low)	3	1.38	6.5	< 0.02	Reference category: High Vitamin E intake
								Diet: Magnesium intake (Low)	2.29	1.12	4.69	-	Reference category: High Magnesium intake
								Diet: Sodium intake (Low)	2.88	1.42	5.87	< 0.02	Reference category: High Sodium intake
								Diet: Vegetable (2-3 portions/day)	2.45	1.3	4.65	0.01	Reference category: Vegetable (> 3 portions/day)
								Diet: Milk (< 2 portions/day)	2.4	1.21	4.75	0.04	Reference category: Milk (> 3 portions/day)
200	Prevalence of childhood asthma, allergic rhinitis and eczema in Urumqi and Beijing	Zhao, TB (Zhao, TB); Wang, HJ (Wang, HJ); Chen, YZ (Chen, YZ); Xiao, ML (Xiao, ML); Duo, LK (Duo, LK); Liu, G (Liu, G); Lau, YL (Lau, YL); Karlberg, J (Karlberg, J)	2000	China, Beijing and Urumuqi	4080 (Beijing) and 3588 (Urumuqi) schoolchildren aged 6-7 years	cross-sectional questionnaire-based study	parents or guardians answered positively to their child ever having asthma	Region of Residence (Beijing)	1.44	1.19	1.75	0.0002	Reference category: Urumuqi
								Comorbidity: Nasal Problem (past 12 months)	2.2	1.81	2.66	0.0001
								Comorbidity: Itchy Rash (past 12 months)	2.59	1.67	4.03	0.0001
201	Geographical comparison of the prevalence of childhood asthma and allergies in Singapore	Chew, FT (Chew, FT); Goh, DYT (Goh, DYT); Lee, BW (Lee, BW)	1999	Singapore	2,354 children aged 6-7 years and 4,206 children aged 12-15 years	cross-sectional questionnaire-based study	self-reported, or parents or guardians answered positively to their child ever having doctor-diagnosed asthma	Region of Residence (Central Singapore)	1.16	1.06	1.28	< 0.05	Reference category: North Singapore
								Region of Residence (Eastern Singapore)	1.11	1.01	1.22	< 0.05	Reference category: North Singapore
202	Risk factors for development of bronchial asthma in children in Delhi	Chhabra, SK (Chhabra, SK); Gupta, CK (Gupta, CK); Chhabra, P (Chhabra, P); Rajpal, S (Rajpal, S)	1999	India, Delhi	18955 children aged 5-16 years	cross-sectional questionnaire-based study	parents or guardians answered positively to their child having recurrent wheezing in the past 1 year or a history of recurrent wheezing with current exercise- or cold-induced wheezing	Age	0.960789	0.953134	0.968507	< 0.01
								Family Medical History: Atopy	4.4371	4.20385	4.68329	< 0.01
								Gender (Male)	1.24608	1.18768	1.30735	< 0.01
								Cigarette Smoke Exposure (Smoking in family)	1.50682	1.42049	1.59839	< 0.01
203	Association between indoor and outdoor air pollution and adolescent asthma from 1995 to 1996 in Taiwan	Wang, TN (Wang, TN); Ko, YC (Ko, YC); Chao, YY (Chao, YY); Huang, CC (Huang, CC); Lin, RS (Lin, RS)	1999	Taiwan	165,173 students aged 11-16 years	cross-sectional questionnaire-based study	self-reported wheezing, or exercise-induced wheezing, or nocturnal wheezing or cough in the past 12 months	Gender (Male)	1.31	1.27	1.36	< 0.01
								Age (13-14 years)	0.87	0.84	0.9	< 0.01	Reference category: age (11-12 years) as reference
								Age (15-16 years)	0.75	0.7	0.79	< 0.01	Reference category: age (11-12 years) as reference
								Region of Residence (Kaohsiung County)	1.35	1.3	1.41	< 0.01	Reference category: Pintong County
								Region of Residence (Kaohsiung City)	1.6	1.54	1.67	< 0.01	Reference category: Pintong County
								Parental Education: High School	1.18	1.14	1.23	< 0.01	Reference category: Primary school education
								Parental Education: College	1.41	1.34	1.48	< 0.01	Reference category: Primary school education
								Cigarette Smoke Exposure	1.08	1.05	1.12	< 0.01
								Housing Condition: Incense burning	0.95	0.92	0.98	< 0.01
								Exercise (seldom)	0.82	0.78	0.85	< 0.01	Reference category: No exercise
								Exercise (usually)	0.72	0.69	0.76	< 0.01	Reference category: No exercise
								Cigarette Smoking	1.29	1.17	1.42	< 0.01
								Alcohol Consumption	1.85	1.67	2.05	< 0.01
204	Indoor environmental risk factors and childhood asthma: A case-control study in a subtropical area	Yang, CY (Yang, CY); Tien, YC (Tien, YC); Hsieh, HJ (Hsieh, HJ); Kao, WY (Kao, WY); Lin, MC (Lin, MC)	1998	Taiwan, Kaohsiung	86 cases and 86 controls (aged 3-15 years)	hospital-based case-control study	diagnosed by pediatricians based on American Thoracic Society’s criteria	Housing Condition: Dampness	1.77	1.24	2.53	< 0.05
205	Asthma and respiratory symptoms in urban and rural Saudi Arabia	Hijazi, N (Hijazi, N); Abalkhail, B (Abalkhail, B); Seaton, A (Seaton, A)	1998	Saudi Arabia	1020 urban and 424 rural children (12 years old)	cross-sectional questionnaire-based study	self-reported ever having asthma	Urbanization (Urban)	1.83	1.45	2.3	-	Reference category: Rural
								Nationality: Saudi	1.4	1.14	1.72	-	Reference category: Non-Saudi
								Gender (Male)	1.27	1.07	1.49	-
206	Bronchial asthma in two chemical fertilizer producing factories in Eastern Saudi Arabia	Ballal, SG (Ballal, SG); Ali, BA (Ali, BA); Albar, AA (Albar, AA); Ahmed, HO (Ahmed, HO); Al-Hasan, AY (Al-Hasan, AY)	1998	Saudi Arabia	161 factory workers (male-only)	cross-sectional questionnaire-based study	self-reported episodic occurrence of dyspnoea with wheezing (reversible)	Occupational Exposure: Ammonia concentration in factory	1.33	1.07	1.65	-
207	Prevalence and risk factors of childhood asthma, rhinitis and eczema in Hong Kong	Lau, YL (Lau, YL); Karlberg, J (Karlberg, J)	1998	Hong Kong	3618 children aged 6-7 years	cross-sectional questionnaire-based study	parents or guardians answered positively to their child ever having asthma	Gender (Male)	1.95	1.51	2.53	< 0.0001
208	Prevalence of childhood asthma in Istanbul, Turkey	Ones, U (Ones, U); Sapan, N (Sapan, N); Somer, A (Somer, A); Disci, R (Disci, R); Salman, N (Salman, N); Guler, N (Guler, N); Yalcin, I (Yalcin, I)	1997	Turkey, Istanbul	2,216 schoolchildren aged 6-12 years	cross-sectional questionnaire-based study	self-reported ever having doctor-diagnosed asthma	Family Medical History: Asthma	2.49	1.661	3.732	< 0.001
								Comorbidity: Eczema (doctor-diagnosed)	2.084	1.123	3.864	0.01729
								Comorbidity: Food Allergy (doctor-diagnosed)	3.316	2.109	5.213	< 0.001
								Otitis (frequent)	1.864	1.219	2.85	0.0354
								Comorbidity: Sinusitis (frequent)	4.497	3.124	6.474	< 0.001
209	Sensitization to inhaled allergens as a risk factor for asthma and allergic diseases in Chinese population	Leung, R (Leung, R); Ho, P (Ho, P); Lam, CWK (Lam, CWK); Lai, CKW (Lai, CKW)	1997	Hong Kong, Malaysia, and China	1062 (Hong Kong), 409 (Malaysia), and 737 (China) children aged 12 to 18 years	cross-sectional questionnaire-based study	parents or guardians answered positively to their child ever having asthma or wheeze symptom	Region of Residence: San Bu, China	0.16	0.06	0.41	-	Reference category: Hong Kong
				Hong Kong	1062 children aged 12 to 18 years	cross-sectional questionnaire-based study	parents or guardians answered positively to their child ever having asthma or wheeze symptom	Allergen Sensitization: Mold	3.6	1.8	7.2	-
								Allergen Sensitization: Animal	2.3	1.2	4.7	-	Animal allergens include cat hair, dog hair, and rat epithelia
								Family Medical History: Asthma	4.2	2.2	8	-
				Malaysia, Kota Kinabalu	409 children aged 12 to 18 years	cross-sectional questionnaire-based study	parents or guardians answered positively to their child ever having asthma or wheeze symptom	Allergen Sensitization: Mite	5.8	1.2	28.8	-
								Family Medical History: Asthma	5.8	1.7	19.5	-
				China, San Bu	737 children aged 12 to 18 years	cross-sectional questionnaire-based study	parents or guardians answered positively to their child ever having asthma or wheeze symptom	Allergen Sensitization: Mite	5.6	1	30.2	-
								Family Medical History: Asthma	96.7	16.2	575.8	-
								Family Medical History: Eczema	5.1	1.1	23.8	-
210	Prevalence of asthma and allergy in Hong Kong schoolchildren: An ISAAC study	Leung, R (Leung, R); Wong, G (Wong, G); Lau, J (Lau, J); Ho, A (Ho, A); Chan, JKW (Chan, JKW); Choy, D (Choy, D); Douglass, C (Douglass, C); Lai, CKW (Lai, CKW)	1997	Hong Kong	4,665 schoolchildren aged 13-14 years	cross-sectional questionnaire-based study	self-reported wheezing symptom in the past 12 months (written questionaire-based)	Gender (Male)	1.42	1.19	1.7	-
								Comorbidity: Rhinitis (in the past year)	3.07	2.55	3.7	-
								Comorbidity: Itchy flexural rash (in the past year)	2.93	2.04	4.19	-
								Cigarette Smoking	1.98	1.39	2.82	-
211	Factors associated with asthma in school children	Moussa, MAA (Moussa, MAA); Skaik, MB (Skaik, MB); Yaghy, OY (Yaghy, OY); Salwanes, SB (Salwanes, SB); BinOthman, SA (BinOthman, SA)	1996	United Arab Emirates	203 asthmatic and 203 non-asthmatic children aged 6-18 years	case-control questionnaire-based study	positively diagnosed by physicians and currently on medication for asthma	Respiratory Infection: Pneumonia	13.82	1.87	285.75	0.001
								Comorbidity: Bronchitis	11.78	7.2	19.34	0.0001
								Comorbidity: Allergic rhinitis	8.25	5.1	13.38	< 0.0001
								Comorbidity: Atopic dermatitis	4.98	2.57	9.43	< 0.0001
								Comorbidity: Sinusitis	3.27	1.68	6.42	0.0001
								Respiratory Infection: Croup	28.37	4.05	568.42	< 0.0001
								Family Medical History: Asthma	7.19	4.45	11.64	< 0.0001
								Family Medical History: Atopic dermatitis	8.61	3.8	20.25	< 0.0001
								Family Medical History: Allergic rhinitis	3.33	2.13	5.21	< 0.0001
212	Prevalence and severity of asthma, rhinitis, and eczema in Singapore schoolchildren	Goh, DYT (Goh, DYT); Chew, FT (Chew, FT); Quek, SC (Quek, SC); Lee, BW (Lee, BW)	1996	Singapore	1,918 children aged 6-7 years and 4,102 children aged 12-15 years	cross-sectional questionnaire-based study	self-reported, or parents or guardians answered positively to their child ever having doctor-diagnosed asthma	Age (12-15 years)	1.08	1.04	1.13	< 0.001	Reference category: age (6-7 years) as reference
								Gender (Male)	0.93	0.89	0.97	< 0.001
								Income: Family Income > S$4000/month	1.12	1.02	1.24	< 0.05	Reference category: < S$1000/month
								Atopy	2.1	1.78	2.48	< 0.001
213	Asthma, Allergy, and Atopy in 3 South-East Asian Populations	LEUNG, R (LEUNG, R); HO, P (HO, P)	1994	Hong Kong	471 children aged 12 to 18 years	cross-sectional questionnaire-based study	parents or guardians answered positively to their child ever having asthma or wheeze symptom	Atopy	5.3	2.3	12.6	-
								Family Medical History: Asthma	6.8	3.3	13.9	-
				Malaysia, Kota Kinabalu	321 children aged 12 to 18 years	cross-sectional questionnaire-based study	parents or guardians answered positively to their child ever having asthma or wheeze symptom	Atopy	10.3	1.4	78.8	-
								Family Medical History: Asthma	3.1	1.1	9.1	-
				China, San Bu	647 children aged 12 to 18 years	cross-sectional questionnaire-based study	parents or guardians answered positively to their child ever having asthma or wheeze symptom	Family Medical History: Asthma	75.1	18.9	298.5	-
214	PREVALENCE OF ASTHMA AND RISK-FACTORS AMONG CHINESE, MALAY, AND INDIAN ADULTS IN SINGAPORE	NG, TP (NG, TP); HUI, KP (HUI, KP); TAN, WC (TAN, WC)	1994	Singapore	1018 Chinese, 967 Malay, and 883 India	cross-sectional questionnaire-based study	self-reported ever having doctor-diagnosed asthma	Ethnicity: Malay	1.83	1.08	1.83	-	Reference category: Chinese
								Ethnicity: Indian	1.97	1.23	3.15	-	Reference category: Chinese
215	OCCUPATIONAL EXPOSURES AND PHYSICIAN-DIAGNOSED ASTHMA	XU, XP (XU, XP); CHRISTIANI, DC (CHRISTIANI, DC)	1993	China, Beijing	3606 subjects	cross-sectional questionnaire-based study	self-reported ever having doctor-diagnosed asthma	Cigarette Smoking (former smoker)	4.3	2.6	7.2	-	Reference category: Cigarette Smoking (No, never)
								Cigarette Smoking (current smoker)	1.9	1.2	2.9	-	Reference category: Cigarette Smoking (No, never)
								Occupational Exposure: Dust	1.2	1.1	1.4	-
								Occupational Exposure: Gas/Fumes	1.2	1	1.4	-
216	EFFECTS OF TIME, SEX, ETHNIC-ORIGIN, AND AREA OF RESIDENCE ON PREVALENCE OF ASTHMA IN ISRAELI ADOLESCENTS	LAOR, A (LAOR, A); COHEN, L (COHEN, L); DANON, YL (DANON, YL)	1993	Israel	443,186 adolescents aged 17-18 years	retrospective study based on medical records	determined by medical history, physical examination, and lung function tests	Gender (Male)	1.02634	1.00803	1.04498	-
								Ethnicity: Israeli or Asian	1.20442	1.17468	1.23491	-	Reference category: north African
								Ethnicity: Westem	1.63558	1.59744	1.67464	-	Reference category: north African
								Birth Year: First birth period	0.563268	0.550681	0.576143	-	Reference category: Third birth period (Exact year not specified by the author)
								Birth Year: Second birth period	0.690734	0.676583	0.705182	-	Reference category: Third birth period (Exact year not specified by the author)
								Region of Residence: Tel-Aviv region	1.24483	1.21896	1.27125	-	Reference category: Haifa region
								Region of Residence: Tiberias, south, or Jerusalem region	0.668312	0.65103	0.686053	-	Reference category: Haifa region
217	Life course body mass index through childhood and young adulthood and risks of asthma and pulmonary function impairment	Chen, YC; Kuo, HP; Hsia, SM; Wu, HT; Pan, WH; Lee, YLL	2020	Taiwan	4124 school children	prospective study (17 years follow-up, based on questionnaire)	parents or guardians answered positively to their child (1) ever having asthma and (2) having wheezing symptoms in the past 12 months	Birth Weight	0.94	0.76	1.11	ns
								Body Mass Index (age 6)	0.95	0.83	1.08	ns
								Body Mass Index (age 7)	0.95	0.84	1.08	ns
								Body Mass Index (age 8)	0.97	0.85	1.1	ns
								Body Mass Index (age 9)	0.97	0.85	1.09	ns
								Body Mass Index (age 10)	0.97	0.86	1.11	ns
								Body Mass Index (age 11)	0.97	0.85	1.1	ns
								Body Mass Index (age 12)	1	0.89	1.12	ns
								Body Mass Index (age 13)	1	0.89	1.13	ns
								Body Mass Index (age 14)	1.04	0.92	1.17	ns
								Body Mass Index (age 17)	1.08	0.95	1.22	ns
218	Asthma and allergic rhinitis among young parents in China in relation to outdoor air pollution, climate and home environment	Wang, J; Zhang, YP; Li, BZ; Zhao, ZH; Huang, C; Zhang, X; Deng, QH; Lu, C; Qian, H; Yang, X; Sun, YX; Sundell, J; Norback, D	2021	China	40279 adults	cross-sectional questionnaire-based study	self-reported having asthma	Weather: Mean temperature	1.09	1.04	1.15	< 0.001
								Air Pollution (PM10)	1.08	0.97	1.2	0.176
								Air Pollution (NO2)	1.24	1.09	1.42	0.001
								Mean GDP per capita	0.9	0.81	0.996	0.041
								Urbanization (Suburban)	0.42	0.31	0.57	< 0.001	Reference category: urban
								Urbanization (Rural)	0.59	0.33	1.07	0.081	Reference category: urban
								Housing Condition: House construction year (2001–2005)	1.56	1.15	2.11	0.004	Reference category: house construction year (after 2005)
								Housing Condition: House construction year (1991–2000)	1.61	1.18	2.2	0.003	Reference category: house construction year (after 2005)
								Housing Condition: House construction year (before 1991)	1.66	1.17	2.36	0.004	Reference category: house construction year (after 2005)
								Housing Condition: Heavy traffic	1.23	1.01	1.51	0.038
								Cooking Fuel: Natural gas	1.02	0.77	1.36	0.895	Reference category: only electricity fuel
								Cooking Fuel: Coal or Wood	1.15	0.76	1.75	0.503	Reference category: only electricity fuel
								Housing Condition: Printer usage	0.95	0.7	1.29	0.758
								Housing Condition: Air humidifier usage	1.41	1.11	1.78	0.004
								Housing Condition: Air conditioner usage	0.77	0.56	1.07	0.119
								Housing Condition: Air cleaner usage	1.4	1.003	1.96	0.048
								Housing Condition: Mosquito coin burning	1.54	1.25	1.89	< 0.001
								Housing Condition: Incense burning	1.46	1.15	1.84	0.002
								Housing Condition: Cockroach present	1.54	1.26	1.9	< 0.001
								Housing Condition: Rats or mice present	1.46	1.16	1.85	0.001
								Housing Condition: Daily cleaning	0.97	0.8	1.17	0.73
								Housing Condition: Frequently putting bedding to sunshine	0.78	0.63	0.96	0.019
								Housing Condition: Frequent window opening index (0-4)	0.97	0.91	1.04	0.445
								Cigarette Smoke Exposure (Spouse smoking)	1.1	0.89	1.38	0.378
								Housing Condition: Redecoration (in the past 8 years)	1.2	0.94	1.54	0.143
								Housing Condition: New furniture (in the past 8 years)	1.29	1.05	1.59	0.014
								Pet Exposure: Cats (currently)	2.16	1.33	3.52	0.002
								Pet Exposure: Dogs (currently)	1.41	0.98	2.03	0.061
219	Prevalence and predictors of asthma, tuberculosis and chronic bronchitis among male tannery workers: A study of Kanpur City, India	Kashyap, GC; Sharma, SK; Singh, SK	2021	India, Kanpur	284 tannery workers	cross-sectional household study	self-reported wheezing or whistling in the chest for at least 3 months in the past 1 year	Age (25-35 years)	0.4	0.1	1.67	ns	Reference category: age (16-24 years)
								Age (> 36 years)	0.26	0.06	1.11	ns	Reference category: age (16-24 years)
								Education Level (Primary school)	1.08	0.28	4.14	ns	Reference category: illiterate
								Education Level (Middle school)	0.5	0.1	2.65	ns	Reference category: illiterate
								Education Level (High school and above)	0.24	0.03	1.59	ns	Reference category: illiterate
								Religion (Muslim)	1.7	0.62	4.66	ns	Reference category: hindu religion
								Caste (Non-SC or ST class)	0.36	0.09	1.47	ns	Reference category: Caste (SC or ST)
								Caste (Others - no Caste)	0.46	0.13	1.58	ns	Reference category: Caste (SC or ST)
								Media Exposure (Medium)	0.7	0.26	1.92	ns	Reference category: No Media Exposure
								Media Exposure (High)	0.7	0.18	2.63	ns	Reference category: No Media Exposure
								Standard of Living Index (Medium)	0.13	0.03	0.52	< 0.05	Reference category: Standard of Living Index (Low)
								Standard of Living Index (High)	0.76	0.26	2.21	ns	Reference category: Standard of Living Index (Low)
								Occupational Exposure: Tannery (6-10 years)	1.06	0.32	3.47	ns	Reference category: Tannery (0-5 years)
								Occupational Exposure: Tannery (> 10 years)	2.51	0.87	7.27	ns	Reference category: Tannery (0-5 years)
								Occupational Exposure: Tannery - Wet finishing work	1.54	0.33	7.24	ns	Reference category: Tannery - Beam house work
								Occupational Exposure: Tannery - Dry finishing work	0.45	0.1	2.07	ns	Reference category: Tannery - Beam house work
								Occupational Exposure: Tannery - Miscellaneous work	0.84	0.16	4.41	ns	Reference category: Tannery - Beam house work
								Occupational Exposure: Permanent Tannery Job Contract	4.59	1.38	15.28	ns	Reference category: Temporary Tannery Job Contract
								Occupational Exposure: Air chemical exposure (low)	1.75	0.49	6.31	ns	Reference category: No chemical exposure
								Occupational Exposure: Air chemical exposure (moderate/high)	3.86	0.59	25.39	< 0.05	Reference category: No chemical exposure
								Occupational Exposure: Airborne dust exposure (low)	0.8	0.21	2.97	ns	Reference category: No airborne dust exposure
								Occupational Exposure: Airborne dust exposure (moderate/high)	0.13	0.02	0.82	< 0.05	Reference category: No airborne dust exposure
220	Increase in asthma prevalence in adults in temporary housing after the Great East Japan earthquake	Oshikata, C; Watanabe, M; Ishida, M; Kobayashi, S; Kubosaki, A; Yamazaki, A; Konuma, R; Hashimoto, K; Kobayashi, N; Kaneko, T; Kamata, Y; Yanai, M; Tsurikisawa, N	2020	Japan, Ishinomaki	337 people living in temporary housing after the Great East Japan earthquake	cross-sectional questionnaire-based study with respiratory specialist assessment	self-reported and confirmed by respiratory specialist	Age (Years)	0.972	0.948	0.996	< 0.05
								Gender (Male)	0.739	0.323	1.689	0.47
								Family Medical History: Asthma	2.584	1.139	5.861	< 0.05
								Cigarette Smoking (Never smoked)	4.34	1.636	11.517	< 0.01
								Cigarette Smoking (active, ex-smokers)	2.847	1.092	7.418	< 0.05
								Comorbidity: Allergic rhinitis or allergic conjuntivitis	2.444	1.075	5.556	< 0.05
								Allergen Sensitization: Serum mite-specific IgE RAST >= 0.35 IUA/mL	1.379	0.612	3.108	0.44
								Comorbidity: Depressive tendency by SDS	1.421	0.677	2.984	0.35
								Comorbidity: Peripheral airway disorder (V50 predicted %)	0.987	0.975	0.999	< 0.05
221	Greenness surrounding schools is associated with lower risk of asthma in schoolchildren	Zeng, XW; Lowe, AJ; Lodge, CJ; Heinrich, J; Roponen, M; Jalava, P; Guo, YM; Hu, LW; Yang, BY; Dharmage, SC; Dong, GH	2020	China, Liaoning	59754 school children	cross-sectional questionnaire-based study	parents or guardians answered positively to their child (1) ever having asthma diagnosed by a doctor and (2) having an asthma attack in the past 2 years (3) have been taking asthma treatment in the past 2 years	School Greenness Index (NVDI)	0.81	0.75	0.86	< 0.001
222	Residence proximity to traffic-related facilities is associated with childhood asthma and rhinitis in Shandong, China	Liu, W; Cai, J; Huang, C; Chang, J	2020	China, Shandong	5640 preschoolers (3–6-year-olds)	cross-sectional questionnaire-based study	parents or guardians answered positively to their child ever having asthma diagnosed by a doctor	Housing Condition: Traffic road within 200m	1.06	0.79	1.43	0.696	Reference category: No traffic road within 200m
								Housing Condition: Traffic road within 100-200m	0.93	0.58	1.52	0.785	Reference category: No traffic road within 200m
								Housing Condition: Traffic road within 50-100m	0.84	0.49	1.46	0.548	Reference category: No traffic road within 200m
								Housing Condition: Traffic road within <= 50m	1.24	0.84	1.83	0.28	Reference category: No traffic road within 200m
								Housing Condition: Traffic road of 3-5 lanes within 200m	1.69	0.92	3.1	0.091	Reference category: Traffic road of <=2 lanes within 200m
								Housing Condition: Traffic road of >5 lanes within 200m	0.9	0.43	1.91	0.786	Reference category: Traffic road of <=2 lanes within 200m
								Housing Condition: Heavy truck passed the traffic road within 200m	1.15	0.72	1.85	0.563
								Housing Condition: Bedroom windows facing the traffic road within 200m	1.34	0.84	2.15	0.225
								Housing Condition: Filling station within 200m	1.78	1.03	3.09	0.039	Reference category: No filling station within 200m
								Housing Condition: Filling station within 101-200m	1.2	0.53	2.73	0.664	Reference category: No filling station within 200m
								Housing Condition: Filling station within <= 100m	2.63	1.28	5.4	0.009	Reference category: No filling station within 200m
								Housing Condition: Automobile 4S shop within 200m	1.24	0.55	2.82	0.602	Reference category: No Automobile 4S shop within 200m
								Housing Condition: Automobile 4S shop within 101-200m	1.34	0.65	3.12	0.622	Reference category: No Automobile 4S shop within 200m
								Housing Condition: Automobile 4S shop within <= 100m	2.24	1.01	4.96	0.046	Reference category: No Automobile 4S shop within 200m
								Housing Condition: Ground car park in the residential community	1.22	0.9	1.66	0.207
								Housing Condition: 21-50 cars parked in the ground car park per day	0.89	0.55	1.45	0.646	Reference category: <21 cars parked in the ground car park per day
								Housing Condition: 50-100 cars parked in the ground car park per day	1.2	0.72	1.98	0.483	Reference category: <21 cars parked in the ground car park per day
								Housing Condition: > 100 cars parked in the ground car park per day	1.63	0.95	2.79	0.075	Reference category: <21 cars parked in the ground car park per day
								Housing Condition: Number of traffic related facilities (n = 1)	1.48	0.95	2.3	0.087	Reference category: No traffic related facilities
								Housing Condition: Number of traffic related facilities (n = 2)	1.29	0.78	2.14	0.316	Reference category: No traffic related facilities
								Housing Condition: Number of traffic related facilities (n = 3)	1.53	0.77	3.01	0.223	Reference category: No traffic related facilities
								Housing Condition: Number of traffic related facilities (n = 4)	3.86	1.5	9.94	0.005	Reference category: No traffic related facilities
223	Association of pet-keeping in home with self-reported asthma and asthma-related symptoms in 11611 school children from China	Zhang, HL; Wang, BY; Luo, Y; Li, Y; Cai, CS; Huang, LL; He, BH; Cai, J; Li, ZY; Mai, AD; Guo, Y	2020	China, Zhongshan	11,611 school children	cross-sectional questionnaire-based study	parents or guardians answered positively to their child ever having asthma diagnosed by a doctor	Pet Exposure (overall, currently)	0.99	0.8	1.22	ns
								Pet Exposure (sleeping with pets)	3.57	1.47	8.65	< 0.05
								Pet Exposure (overall, before 2 years old)	1.28	0.93	1.77	ns
								Pet Exposure (overall, during pregnancy)	1.02	0.67	1.57	ns
								Pet Exposure: Cats (currently)	1.43	0.95	2.15	ns
								Pet Exposure: Dogs (currently)	0.92	0.69	1.22	ns
								Pet Exposure: Birds (currently)	1.21	0.65	2.24	ns
								Pet Exposure: Poultry (currently)	2.03	0.8	5.14	ns	Including chickens, ducks, and geese
224	Socioeconomic and demographic predictors of high blood pressure, diabetes, asthma and heart disease among adults engaged in various occupations: evidence from India	Patel, S; Ram, U; Ram, F; Patel, SK	2020	India	Round 1: 140,305 individuals aged 15-69 Round 2: 138,206 individuals aged 15-69	two rounds of cross-sectional questionnaire-based study	self-reported having asthma diagnosed by a doctor	Urbanization (Urban)	0.86	0.74	1	< 0.05	Reference category: rural
								Caste (OBC)	1.09	0.93	1.28	ns	Reference category: Caste (SC or ST)
								Caste (Non-SC/ST/OBC)	1.18	1	1.4	< 0.05	Reference category: Caste (SC or ST)
								Religion (Muslim)	1	0.85	1.18	ns	Reference category: Hindu religion
								Religion (Non-Hindu/Muslim)	0.77	0.62	0.96	< 0.05
								Wealth Category (Poor)	1.21	0.98	1.51	ns	Reference category: Poorest wealth category
								Wealth Category (Middle)	1.39	1.13	1.7	< 0.01	Reference category: Poorest wealth category
								Wealth Category (Rich)	1.58	1.21	2.07	< 0.01	Reference category: Poorest wealth category
								Wealth Category (Richest)	1.39	1.12	1.71	< 0.01	Reference category: Poorest wealth category
								Age	1.07	1.06	1.07	< 0.01
								Gender (Female)	1	0.84	1.2	ns	Reference category: Male
								Education Level (1-5 years)	0.87	0.74	1.02	ns	Reference category: Not educated
								Education Level (6-8 years)	0.82	0.58	1.16	ns	Reference category: Not educated
								Education Level (9-12 years)	0.46	0.37	0.57	< 0.01	Reference category: Not educated
								Education Level (> 12 years)	0.42	0.3	0.59	< 0.01	Reference category: Not educated
								Occupational Exposure: Legislator/Senior official/professional	0.9	0.7	1.17	ns	Reference category: Not working
								Occupational Exposure: Skilled agricultural/elementary worker	0.85	0.72	1.01	ns	Reference category: Not working
								Occupational Exposure: Craft/machine-related trade worker	0.85	0.63	1.15	ns	Reference category: Not working
								Occupational Exposure: Others	0.58	0.42	0.79	< 0.01	Reference category: Not working
225	Exposure to environmental tobacco smoke and prevalence of asthma among adolescents in a middle eastern country	Booalayan, H; Abdualrasool, M; Al-Shanfari, S; Boujarwa, A; Al-Mukaimi, A; Alkandery, O; Akhtar, S	2020	Kuwait	746 students	cross-sectional questionnaire-based study	self-reported having asthma diagnosed by a doctor (based on ISAAC criteria)	Gender (Male)	1.24	0.93	1.64	0.163	Reference category: Female
								Nationality (Kuwaiti)	1.05	0.76	1.47	0.865	Reference category: Nationality (Non-Kuwaiti)
								Income: 500-1000 KWD	1.42	0.6	3.39	0.974	Reference category: Income (< 500 KWD)
								Income: 1001-1500 KWD	1.38	0.58	3.3	0.974	Reference category: Income (< 500 KWD)
								Income: 1501-2000 KWD	1.34	0.54	3.33	0.974	Reference category: Income (< 500 KWD)
								Income: > 2000 KWD	1.69	0.73	3.92	0.974	Reference category: Income (< 500 KWD)
								Cigarette Smoking (Current smokers)	1.96	1.43	2.69	< 0.001
								Cigarette Smoke Exposure (one or more smoker at home)	1.75	1.29	2.37	< 0.001
								Cigarette Smoke Exposure (>= 3 hours per week at public place)	1.46	1.09	1.96	0.013
226	First-Year Antibiotics Exposure in Relation to Childhood Asthma, Allergies, and Airway Illnesses	Zou, ZJ; Liu, W; Huang, C; Sun, CJ; Zhang, JL	2020	China, Shanghai	13,335 children aged 4-6 years	cross-sectional questionnaire-based study	parents or guardians answered positively to their child ever having asthma diagnosed by a doctor	Medication: Antibiotics (First year of life)	1.38	1.19	1.61	< 0.001
227	Maternal prenatal stress and infantile wheeze and asthma: The Osaka Maternal and Child Health Study	Kawamoto, T; Miyake, Y; Tanaka, K; Nagano, J; Sasaki, S; Hirota, Y	2020	Japan, Osaka	763 parent-child pairs	prospective cohort study (questionnaire-based)	parents or guardians answered positively to their child ever having asthma diagnosed by a doctor	Maternal Prenatal Stress (Low sense of control)	1.05	0.71	1.58	ns
								Maternal Prenatal Stress (Object dependent of loss)	0.67	0.42	1.05	ns
								Maternal Prenatal Stress (Object dependent of happiness)	0.91	0.72	1.13	ns
								Maternal Prenatal Stress (Object dependent of anger)	0.7	0.47	1.01	ns
								Maternal Prenatal Stress (Annoying barrier)	1.56	1.11	2.22	-
								Maternal Prenatal Stress (Object dependent of ambivalence)	1.07	0.71	1.61	ns
								Maternal Prenatal Stress (Disclosure of negative experiences)	0.94	0.64	1.4	ns
								Maternal Prenatal Stress (Unfulfilled needs for acceptance)	1.02	0.65	1.58	ns
								Maternal Prenatal Stress (Altruism)	1.35	0.79	2.32	ns
								Maternal Prenatal Stress (Egoism)	1.36	0.85	2.21	ns
								Maternal Prenatal Stress (Rationalizing conflicts/frustrations)	0.78	0.52	1.17	ns
								Maternal Prenatal Stress (Lack of emotional experiences)	0.89	0.51	1.5	ns
228	Associations of household dampness with asthma, allergies, and airway diseases among preschoolers in two cross-sectional studies in Chongqing, China: Repeated surveys in 2010 and 2019	Cai, J; Li, BZ; Yu, W; Yao, YH; Wang, LX; Li, BC; Wang, YJ; Du, CQ; Xiong, J	2020	China, Chongqing	2935 preschool children	cross-sectional questionnaire-based study (in 2010)	parents or guardians answered positively to their child ever having asthma diagnosed by a doctor	Housing Condition: Mold spots	1.13	0.58	2.23	0.713
								Housing Condition: Damp stains	1.32	0.77	2.27	0.317
								Housing Condition: Damp clothing/bedding	1.29	0.93	1.8	0.131
								Housing Condition: Water damage	1.9	1.18	3.05	0.008
								Housing Condition: Condensation on windowpane	1.13	0.79	1.6	0.505
								Housing Condition: Moldy odor	1.45	0.89	2.35	0.137
								Housing Condition: Mold spots (during child's birth)	1.21	0.78	1.87	0.401
								Housing Condition: Condensation on windowpane (during child's birth)	1.17	0.84	1.62	0.364
								Housing Condition: Moldy odor (during child's birth)	1.68	1.05	2.67	0.03
				China, Chongqing	2717 preschool children	cross-sectional questionnaire-based study (in 2019)	parents or guardians answered positively to their child ever having asthma diagnosed by a doctor	Housing Condition: Mold spots	3.5	1.76	6.96	< 0.001
								Housing Condition: Damp stains	2.92	1.27	6.67	0.011
								Housing Condition: Damp clothing/bedding	2.28	1.41	3.67	0.001
								Housing Condition: Water damage	1.86	1.009	3.42	0.047
								Housing Condition: Condensation on windowpane	1.69	0.78	3.7	0.186
								Housing Condition: Moldy odor	2.81	1.66	4.73	< 0.001
								Housing Condition: Mold spots (during child's birth)	1.95	1.11	3.42	0.02
								Housing Condition: Condensation on windowpane (during child's birth)	2.29	1.11	4.69	0.024
								Housing Condition: Moldy odor (during child's birth)	2.09	1.16	3.75	0.014
229	Risk factors associated with asthma among adults in Khuzestan, southwest Iran	Idani, E; Raji, H; Maraghi, E; Aghababaeian, H; Madadizadeh, F; Maryam, D	2020	Iran, Khuzestan	5708 participants aged 20-65 years	cross-sectional questionnaire-based study	self-reported recent usage of anti-asthma medicines or experiencing an asthma attack during the last 12 months.	Urbanization (Urban)	2.15	1.43	3.21	< 0.001	Reference category: rural
								Family Medical History: Asthma	2.88	2.23	3.71	< 0.001
								Housing Condition: Garden in house	1.42	1.12	1.8	0.003
								Housing Condition: Green space	1.69	1.3	2.2	< 0.001
								Housing Condition: Main street within 100m of home	1.44	1.14	1.82	0.002
								Housing Condition: Mold	1.95	1.29	2.92	0.001
								Airway Hyperresponsiveness	13.52	9.61	19.02	< 0.001
230	Late Chronotype is Associated with Adolescent Asthma: Assessment Using the Korean-Version MCTQ	Han, CH; Chung, J	2020	South Korea	278,340 adolescents aged 12-18 years	cross-sectional questionnaire-based study	self-reported having asthma diagnosed by a doctor	Sleep Chronotype (Early)	1.01	0.97	1.04	ns	Reference category: intermediate sleep chronotype
								Sleep Chronotype (Late)	1.05	1.01	1.09	< 0.05	Reference category: intermediate sleep chronotype
231	Factors Associated with the Development of Childhood Asthma in Japan: A Nationwide Longitudinal Study	Furuhata, M; Otsuka, Y; Kaneita, Y; Nakagome, S; Jike, M; Itani, O; Ohida, T	2020	Japan	34138 newborns	birth cohort questionnaire-based longitudinal study (10-year follow-up survey)	Presence of hospital visits due to asthma	Birth Weight (Low, < 2500g)	1.14	1.03	1.26	0.012
								Gender (Male)	1.27	1.21	1.33	< 0.001
								No. of Siblings (1 or more)	1.07	1.02	1.14	0.012	Reference category: 0 sibling
								Cigarette Smoke Exposure (Mother has smoking behavior)	1.2	1.11	1.3	< 0.001
								Cigarette Smoke Exposure (Father has smoking behavior)	1.1	1.04	1.16	0.001
								Parental Education: Maternal (Junior high school)	1.14	1	1.31	0.059	Reference category: Senior high school
								Parental Education: Paternal (Junior high school)	1.09	0.99	1.21	0.074	Reference category: Senior high school
								Maternal age (25-29 years)	0.86	0.78	0.95	0.002	Reference category: Maternal aged < 25 years
								Maternal age (30-34 years)	0.81	0.73	0.9	< 0.001	Reference category: Maternal aged < 25 years
								Maternal age (>= 35 years)	0.76	0.67	0.87	< 0.001	Reference category: Maternal aged < 25 years
								Paternal age (25-29 years)	0.94	0.83	1.07	0.333	Reference category: Paternal aged < 25 years
								Paternal age (30-34 years)	0.92	0.82	1.04	0.176	Reference category: Paternal aged < 25 years
								Paternal age (>= 35 years)	0.96	0.84	1.1	0.564	Reference category: Paternal aged < 25 years
								Multiple Births	1.05	0.87	1.26	0.606
								Income: Annual household income (< 4 million yen)	1.17	1.1	1.24	< 0.001	Reference category: annual household income (>= 4 million yen)
								Urbanization (Rural)	1.03	0.97	1.09	0.339	Reference category: suburban + urban
								Breastfeeding (Exclusively)	0.97	0.91	1.03	0.335	Reference category: non-exclusively breastfeeding
								Pet Exposure (presence of pet in the house)	1.04	0.97	1.11	0.263
232	Association between sleep duration and asthma in different weight statuses (CHNS 2009-2015)	Hu, ZG; Song, XY; Hu, K; Ruan, YS; Zeng, FJ	2020	China	32,776 Chinese residents	cross-sectional questionnaire-based study	self-reported having asthma diagnosed by a doctor	Sleep Duration (<= 6 hours)	1.72	1.32	2.24	-	Reference category: Sleep Duration (7-8 hours)
								Sleep Duration (>= 9 hours)	1.49	1.16	1.9	-	Reference category: Sleep Duration (7-8 hours)
233	Prevalence of ever self-reported asthma and associated factors among university students in Iran: A population-based study	Mansouri, M; Sharifi, F; Tabatabaee, SS; Heidari, E; Yaghubi, H; Keshtkar, A; Tabrizi, YM; Arzaghi, M; Varmaghani, M	2020	Iran	79,277 university students aged 18-29 years	cross-sectional questionnaire-based study	self-reported asthma	Age (per 1 year increase)	0.993	0.983	1.003	0.148
								Gender (Female)	0.847	0.782	0.918	< 0.001
								Body mass index (per 1 unit increase)	1.056	1.047	1.065	< 0.001
								Cigarette Smoking (active)	1.13	1.006	1.27	0.039
								Diet: Junk food (2-3 days)	0.851	0.627	1.157	0.298	Reference category: never consume junk food
								Diet: Junk food (1 day or not at all)	0.848	0.631	1.14	0.271	Reference category: never consume junk food
								Exercise (Physical Activity)	0.787	0.711	0.871	< 0.001
								Diet: Fruit (< 200g per day)	0.713	0.61	0.833	< 0.001	Reference category: never consume fruit
								Diet: Fruit (>= 200g per day)	0.671	0.571	0.788	< 0.001	Reference category: never consume fruit
								Diet: Carbonated drinks (2-3 days/wk)	1.151	1.061	1.248	0.001	Reference category: never consume carbonated drink
								Diet: Carbonated drinks (all days)	1.588	1.327	1.9	< 0.001	Reference category: never consume carbonated drink
								Each hour decreased sleep duration reverse	1.275	1.115	1.459	0.001
								Metabolic Syndrome (Diabetes)	2.098	1.338	3.289	0.002
								Cigarette Smoke Exposure (Smoker in family)	1.846	1.688	2.018	< 0.001
234	Association between Physician-Diagnosed Asthma and Weight Status among Chinese Children: The Roles of Lifestyle Factors	Lai, LJ; Zhang, T; Zeng, X; Tan, WQ; Cai, L; Chen, YJ	2020	China, Guangzhou	16,837 children aged 6-12 years	cross-sectional questionnaire-based study	parents or guardians answered positively to their child ever having asthma diagnosed by a doctor	Body Mass Index: Underweight	0.68	0.35	1.29	ns	Reference category: Body Mass Index (Normal weight)
								Body Mass Index: Overweight	1.18	0.83	1.68	ns	Reference category: Body Mass Index (Normal weight)
								Body Mass Index: Obesity	1.51	1.03	2.21	< 0.05	Reference category: Body Mass Index (Normal weight)
235	Beyond Smoking: Environmental Determinants of Asthma Prevalence in Western Nepal	Paudel, U; Pant, KP	2020	Nepal	420 households	cross-sectional household study	self-reported at least one family member had experienced asthma	Weather: Decreasing Winter Temperature	1.772	0.966	3.248	ns
								Air Pollution	1.478	0.657	3.323	ns
								Weather: Heat Wave	1.752	0.659	4.659	ns
								Housing Condition: Polluted River Water	1.565	0.308	1.039	ns
								Age	1.03	1.008	1.053	< 0.01
								Housing Condition: Drinking water from pipes	1.659	0.956	2.877	ns
								Cooking Fuel: Wood	1.241	0.576	2.674	ns
								No participation in a health awareness program	2.105	0.969	4.569	ns
								Housing Condition: Pesticide Usage around home	1.872	1.129	3.513	< 0.05
								Housing Condition: Water Purification devices	0.465	0.198	1.093	ns
								Housing Condition: Distance from market	1.017	0.979	1.056	ns
								Housing Condition: Distance to health center	0.916	0.81	1.035	ns
								Housing Condition: Water flow rate in pipe	1.752	1.004	3.057	< 0.05
236	Home environmental and lifestyle factors associated with asthma, rhinitis and wheeze in children in Beijing, China	Huang, SD; Garshick, E; Weschler, LB; Hong, C; Li, J; Li, LY; Qu, F; Gao, DW; Zhou, YM; Sundell, J; Zhang, YP; Koutrakis, P	2020	China, Beijing	2214 childrens aged 3-6 years	cross-sectional questionnaire-based study	parents or guardians answered positively to their child ever having asthma diagnosed by a doctor	Gender (Male)	1.63232	1.09417	2.43513	0.016
								Age (4 years)	1.47698	0.826959	2.63794	0.183	Reference category: Age (3 years)
								Age (5 years)	1.50682	0.843665	2.71828	0.171	Reference category: Age (3 years)
								Age (6 years)	1.71601	1.08329	2.71828	0.022	Reference category: Age (3 years)
								Birth Weight (< 2500g)	3.25437	1.24608	8.49944	0.016	Reference category: Birth weight (2500-4000g)
								Birth Length (< 40cm)	1.89648	0.771052	4.66459	0.161	Reference category: Birth length (46-52cm)
								Family Medical History: Allergy	2.6117	1.76827	3.89619	< 0.001
								Caretaker other than parents	1.69893	1.1275	2.55998	0.011
								Daycare attendance within three years of age	1.75067	1.16183	2.6117	0.007
								Medication: Antibiotics (Ever)	5.20698	2.66446	10.1757	< 0.001
								Housing Condition: Living close to highway	1.84043	1.24608	2.7456	0.002
								Housing Condition: Living close to industrial area	1.61607	0.506617	5.15517	0.413
								Housing Condition: Opening Windows in summer	0.88692	0.644036	1.20925	0.449
								Cooking Fuel: Gas	2.33965	1.04081	5.20698	0.039	Reference category: Cooking fuel: electricity
								Housing Condition: Carpet usage	4.66459	1.1275	19.298	0.033
								Pet Exposure	1.61607	1.06184	2.4596	0.026
								Housing Condition: Cockroach present	1.2214	0.923116	1.63232	0.163
								Housing Condition: Perceived indoor dryness	1.40495	1.06184	1.85893	0.019
								Maternal occupation (Healthcare)	0.704688	0.463013	1.06184	0.095
237	Breastfeeding duration modified the effects of neonatal and familial risk factors on childhood asthma and allergy: a population-based study	Hu Y., Chen Y., Liu S., Jiang F., Wu M., Yan C., Tan J., Yu G., Hu Y., Yin Y., Qu J., Li S., Tong S.	2021	China, Shanghai	10,464 children aged 6-11 years	cross-sectional questionnaire-based study	parents or guardians answered positively to their child ever having asthma diagnosed by a doctor	Gender (Male)	1.53	1.36	1.72	< 0.001
								Age	0.99	0.95	1.02	0.251
								House ownership (self-owned)	1.27	1.09	1.47	< 0.001
								Method of Childbirth: Caesarean section	1.12	0.99	1.26	< 0.001	Reference category: mode of Delivery (vaginal delivery)
								Breastfeeding (> 6 months)	0.84	0.75	0.95	< 0.001	Reference category: breastfeeding <= 6 months
								Only Child	1.16	1.03	1.32	< 0.001
								Family Medical History: Allergy	2.99	2.65	3.36	< 0.001
238	Poor oral health is associated with asthma, allergic rhinitis, and atopic dermatitis in Korean adolescents: A cross-sectional study	Wee J.H., Park M.W., Min C., Park I.-S., Park B., Choi H.G.	2020	South Korea	136,027 participants aged 12-18 years	cross-sectional questionnaire-based study	self-reported having asthma diagnosed by a doctor in the past 12 months	Comorbidity: Chipped or broken tooth	1.24	1.08	1.43	0.002
								Comorbidity: Toothache when eating or drinking	1.28	1.18	1.38	< 0.001
								Comorbidity: Throbbing and sore tooth	1.38	1.26	1.51	< 0.001
								Comorbidity: Sore and bleeding gums	1.44	1.32	1.58	< 0.001
								Comorbidity: Pain in tongue or inside cheeks	1.56	1.4	1.73	< 0.001
								Comorbidity: Unpleasant breath	1.22	1.11	1.34	< 0.001
								Comorbidity: Oral health-related symptoms (at least 1)	1.31	1.2	1.44	< 0.001	Reference category: No oral health-related symptoms
								Comorbidity: Oral health-related symptoms (2-6 symptoms)	1.48	1.34	1.63	< 0.001	Reference category: No oral health-related symptoms
								Comorbidity: Oral health-related symptoms (1 symptom only)	1.11	1	1.24	0.053	Reference category: No oral health-related symptoms
239	Risk factors for asthma among preschool children at Al-Najaf, Iraq - A case control study	Al Fadhul S.A.L., Al Dabbagh A.M.	2020	Iraq	300 children aged 1-5 years	case-control questionnaire-based study	positively diagnosed by consultant pediatrician, positive history of prior three or more attacks of shortness of breath per year, and should respond well to anti-asthmatic medication	Medication: Any tablet intake (during pregnancy)	3.22	1.29	8.04	0.01
								Medication: Treatment for common cold (during pregnancy)	1.91	0.84	4.33	0.12
								Birth Weight (Low, < 2500g)	3.87	0.27	56.06	ns
								Gestational Age: Premature Delivery	0.9	0.8	0.05	ns
								Breastfeeding (Exclusive >= 6 months)	0.37	0.16	0.83	< 0.05
								Recurrent Respiratory Infection (> 3 times in first year of life)	6.86	2.89	16.29	< 0.001
240	Association of asthma and sleep insufficiency among South Korean adolescents: analysis of web-based self-reported data from the Korean youth risk behavior web-based survey	Han C.H., Chung J.H.	2020	South Korea	292,087 adolescents aged 12-18 years	cross-sectional questionnaire-based study	self-reported having asthma diagnosed by a doctor	Sleep Duration (<= 5 hours)	1.09	1.04	1.14	< 0.05	Reference category: Sleep Duration (7 hours)
								Sleep Duration (6 hours)	1.05	1	1.1	ns	Reference category: Sleep Duration (7 hours)
								Sleep Duration (8 hours)	0.97	0.92	1.02	ns	Reference category: Sleep Duration (7 hours)
								Sleep Duration (>= 9 hours)	0.99	0.95	1.05	ns	Reference category: Sleep Duration (7 hours)
								Long weekend catch-up sleep	0.98	0.94	0.99	< 0.05
								Weekend sleep time (after 1:00 am)	1.01	0.98	1.04	ns
								Weekend wake time (before 7:00 am)	1.03	1	1.07	ns
241	The Use of Heated Tobacco Products is Associated with Asthma, Allergic Rhinitis, and Atopic Dermatitis in Korean Adolescents	Lee A., Lee S.Y., Lee K.-S.	2019	South Korea	58,336 students aged 12-18 years	cross-sectional questionnaire-based study	self-reported having asthma diagnosed by a doctor in the past 12 months	Cigarette Smoking (ever, conventional cigarettes)	1.32	1.12	1.55	< 0.05
								Cigarette Smoking (ever, e-cigarettes)	1.23	1	1.52	< 0.05
								Cigarette Smoking (ever, heated tobacco products)	1.78	1.37	2.32	< 0.05
								Cigarette Smoke Exposure (Household >= 5 times/week)	1.63	1.33	2	< 0.05	Reference category: No Cigarette Smoke Exposure at home
								Cigarette Smoke Exposure (Household 1-4 times/week)	1.08	0.94	1.24	ns	Reference category: No Cigarette Smoke Exposure at home
								Cigarette Smoke Exposure (School >= 5 times/week)	1.68	1.37	2.07	< 0.05	Reference category: No Cigarette Smoke Exposure at home
								Cigarette Smoke Exposure (School 1-4 times/week)	1.42	1.25	1.62	< 0.05	Reference category: No Cigarette Smoke Exposure at home
242	The association of prenatal risk factors with childhood asthma	Arif A.A., Veri S.D.	2019	Pakistan, Karachi	400 children	case-control hospital-based study	positively diagnosed by a physician	Family Medical History: Asthma or Hay Fever	5.86	3.03	11.34	-
								During Pregnancy: Nocturnal cough	2.87	1.6	5.14	-
								During Pregnancy: Wheezing or whistling in chest	5.57	2.32	13.37	-
								Prenatal Care: Doctor/Nurse	1.3	0.71	2.36	ns
								Prenatal Care: Midwife	0.9	0.2	3.99	ns
								Prenatal Care: Dai (unskilled provider)	22.95	1.96	268.81	-
								Birth Weight (small or very small)	2.9	1.42	5.94	-	Reference category: Average birth weight
								Pet Exposure: Cow/Cattle (during pregnancy)	0.12	0.03	0.53	-
								Pet Exposure: Goat (during pregnancy)	3.49	1.62	7.51	-
								During Pregnancy: Exposure to Rats/Mice	2.32	1.6	5.14	-
243	Prenatal particulate matter affects new asthma via airway hyperresponsiveness in schoolchildren	Yang S.-I., Lee S.-Y., Kim H.-B., Kim H.-C., Leem J.-H., Yang H.-J., Kwon H., Seo J.-H., Cho H.-J., Yoon J., Lee E., Jung Y.-H., Kim Y., Jung S., Kwon H.-J., Hong S.-J.	2019	South Korea	3570 school children	birth cohort questionnaire-based longitudinal study (4-year follow-up survey)	parents or guardians answered positively to their child having asthma diagnosed by a doctor at the follow-up survey	Air Pollution: PM10 (prenatal exposure)	2.056	1.24	3.409	0.005
								Air Pollution: PM10 (exposure at age 1)	1.529	0.933	2.506	0.092
								Air Pollution: PM10 (exposure at age 2)	1.488	0.902	2.454	0.12
								Air Pollution: PM10 (exposure at age 3)	1.589	0.959	2.633	0.072
								Air Pollution: PM10 (exposure at age 4)	1.272	0.777	2.081	0.338
								Air Pollution: PM10 (exposure at age 5)	1.409	0.851	2.333	0.183
								Air Pollution: PM10 (exposure at age 6)	1.233	0.759	2.004	0.398
								Air Pollution: PM10 (exposure at age 7)	1.093	0.675	1.771	0.716
								Air Pollution: PM10 (lifetime exposure)	1.475	0.89	2.445	0.131
								Air Pollution: PM10 (prenatal exposure, first trimester)	1.859	1.161	2.978	0.01
								Air Pollution: PM10 (prenatal exposure, second trimester)	1.69	1.047	2.73	0.032
								Air Pollution: PM10 (prenatal exposure, third trimester)	1.211	0.762	1.925	0.417
244	Association between soft drink consumption and asthma among Qatari adults	Al Ibrahim A., Qamar B., Fituri S., Akbar Z.A., Al-Abdi T., Shi Z.	2019	Qatar	986 adults aged 18 and above	cross-sectional questionnaire-based study with a nurse interview	during a nurse interview: (1) self-reported having asthma diagnosed by a doctor, (2) self-reported age of first having asthma, (3) self-reported usage of asthma medications	Diet: Soft drinks (1 time/wk)	1.21	0.53	2.75	ns
								Diet: Soft drinks (1-6 times/wk)	1.29	0.59	2.84	ns
								Diet: Soft drinks (>= 7 times/wk)	2.64	1.1	6.36	0.01
245	Cesarean Section and Development of Childhood Bronchial Asthma: Is There A Risk?	Boker F., Alzahrani A.J., Alsaeed A., Alzhrani M., Albar R.	2019	Saudi Arabia, Jeddah	761 children aged 2-14 years	case-control hospital-based study	according to the criteria set by the Global Initiative for Asthma, GINA	Family Medical History: Atopy	1.964	1.249	3.088	0.003
								Atopy	5.753	3.536	9.36	< 0.001
								Cigarette Smoke Exposure (Parents smoked)	0.75	0.482	1.167	0.202
								Pet Exposure	1.902	0.995	3.634	0.052
								Cigarette Smoke Exposure (Maternal smoking during pregnancy)	0	0	0.001	0.999
								Cigarette Smoke Exposure (Maternal exposure to smoke)	0.692	0.43	1.113	0.129
								Birth Order	1.12	0.994	1.263	0.063
								Medication: Antibiotics (During pregnancy, prenatal)	1.132	0.481	2.664	0.777
								Medication: NSAIDs (During pregnancy, prenatal)	0.358	0.179	0.717	0.004
								Medication: Beta-blockers (During pregnancy, prenatal)	0	0	0.001	0.999
								During Pregnancy: Gastroesophageal reflux disease (GERD)	0.293	0.176	0.487	< 0.001
								During Pregnancy: Obstructive sleep apnea	0.767	0.367	1.604	0.481
								Gestational Age	3.362	1.753	6.445	< 0.001
								Method of Childbirth: Caesarean section	1.417	0.885	2.269	0.147
								Breastfeeding	1.042	1.017	1.067	0.001
								Maternal Age at Delivery	0.964	0.945	0.984	0.001
246	The role of caesarean section in childhood asthma	Khalaf S.K., Al-Asadi J.N., Al Yassen A.Q.	2019	Iraq, Basrah	407 asthmatic cases and 545 nonasthmatic children	case-control study in a primary health care centers	recurrent pediatrician-diagnosed asthma requiring treatment resulting in at least one episode of wheezing in the previous year	Gender (Female)	2.44	1.3	4.59	0.006
								Family size (number of persons)	1.66	1.41	1.96	< 0.001
								Income: Monthly income	0.496	0.34	0.73	< 0.001
								Birth Weight (Low)	16.17	6.97	37.49	< 0.001
								Gestational Age: Low	4.74	2	11.22	< 0.001
								Family Medical History: Asthma	2.23	1.75	2.85	< 0.001
								Medication: Antibiotics (Child usage)	3.44	1.89	6.23	< 0.001
								Method of Childbirth: Caesarean section	3.37	1.76	6.46	< 0.001
								Bottle feeding	27.29	13.54	54.99	< 0.001	Reference category: breastfeeding
247	Asthma under control is inversely related with erosive esophagitis among healthy adults	Lim J.H., Lee D.H., Lee S.H., Kim J.S., Chae Jung H., Cho S.-H.	2019	South Korea	15,999 adults aged >=18 years	cross-sectional questionnaire-based study with a nurse interview	self-reported having asthma diagnosed by a doctor	Age	1.025	1.015	1.034	< 0.001
								Gender (Male)	0.861	0.691	1.074	0.185
								Body Mass Index	1.067	1.03	1.106	< 0.001
								Comorbidity: Erosive esophagitis	0.558	0.324	0.96	0.035
248	The association between male asthma and lower urinary tract symptoms evaluated by the international prostate symptom score: A population-based study	Han C.H., Kim S.J., Chung J.H.	2018	South Korea	101,848 male participants aged 19-103 years	cross-sectional questionnaire-based study	self-reported having asthma diagnosed by a doctor	Comorbidity: International Prostate Symptom Score - Incomplete emptying (less than half the time)	1.56	1.39	1.74	-	Reference category: Symptom not presented at all
								Comorbidity: International Prostate Symptom Score - Incomplete emptying (more than half the time)	1.98	1.73	2.26	-	Reference category: Symptom not presented at all
								Comorbidity: International Prostate Symptom Score - Frequency (less than half the time)	1.56	1.4	1.72	-	Reference category: Symptom not presented at all
								Comorbidity: International Prostate Symptom Score - Frequency (more than half the time)	2.19	1.72	2.25	-	Reference category: Symptom not presented at all
								Comorbidity: International Prostate Symptom Score - Intermittency (less than half the time)	1.59	1.42	1.77	-	Reference category: Symptom not presented at all
								Comorbidity: International Prostate Symptom Score - Intermittency (more than half the time)	2.19	1.91	2.51	-	Reference category: Symptom not presented at all
								Comorbidity: International Prostate Symptom Score - Urgency (less than half the time)	1.62	1.44	1.81	-	Reference category: Symptom not presented at all
								Comorbidity: International Prostate Symptom Score - Urgency (more than half the time)	1.98	1.72	2.29	-	Reference category: Symptom not presented at all
								Comorbidity: International Prostate Symptom Score - Weak stream (less than half the time)	1.59	1.43	1.78	-	Reference category: Symptom not presented at all
								Comorbidity: International Prostate Symptom Score - Weak stream (more than half the time)	1.94	1.7	2.21	-	Reference category: Symptom not presented at all
								Comorbidity: International Prostate Symptom Score - Straining (less than half the time)	1.63	1.45	1.83	-	Reference category: Symptom not presented at all
								Comorbidity: International Prostate Symptom Score - Straining (more than half the time)	1.86	1.6	2.15	-	Reference category: Symptom not presented at all
								Comorbidity: International Prostate Symptom Score - Nocturia (2-3)	1.65	1.48	1.84	-	Reference category: Nocturia (0-1)
								Comorbidity: International Prostate Symptom Score - Nocturia (> 3)	1.99	1.71	2.31	-	Reference category: Nocturia (0-1)
								Comorbidity: Lower urinary tract symptoms severity (8-19)	1.95	1.74	2.16	-	Reference category: Lower urinary tract symptoms severity (0-7)
								Comorbidity: Lower urinary tract symptoms severity (20-35)	2.31	1.97	2.7	-	Reference category: Lower urinary tract symptoms severity (0-7)
								Comorbidity: Voiding symptoms - Intermediate (5-11)	1.72	1.52	1.93	-	Reference category: Voiding symptoms - Low (0-4)
								Comorbidity: Voiding symptoms - High (12-20)	2.17	1.87	2.53	-	Reference category: Voiding symptoms - Low (0-4)
								Comorbidity: Storage symptoms - Intermediate (4-8)	1.75	1.56	1.96	-	Reference category: Storage symptoms - Low (0-3)
								Comorbidity: Storage symptoms - High (9-15)	2.29	1.97	2.69	-	Reference category: Storage symptoms - Low (0-3)
249	Risk factors associated with childhood asthma - a case control study	Dongol Singh S., Shrestha A.	2018	Nepal	175 asthmatic children and 175 non-asthmatic children	case-control hospital-based study with survey questionnaires	had an International Classification of Diseases, Ninth Revision k code of asthma (493XX) at a hospitalization, emergency department visit or outpatients visit plus any of the following during the previous 12 months: (1) Four or more prescriptions for any asthma medication, (2) one or more asthma related hospitalization or emergency department visit, or (3) Three or more asthma related outpatient …	Family Medical History: Asthma	14.4928	1.06383	200	0.045
								Family Medical History: Atopy or Allergy Disorder	1.14943	0.0603136	22.2222	0.92
								Birth Weight (Low)	3.0303	0.352113	33.3333	0.31
								Gestational Age: Premature Delivery	1.19048	0.0284819	50	0.92
								Breastfeeding (Exclusive)	0.0542888	0.00757576	0.4	0.004
								Diet: Early Weaning with Allergy Food	8.62069	0.961538	7.69231	0.05
								Cigarette Smoke Exposure	2.7933	0.44843	17.5439	0.27
								Pet Exposure (pets or domestic animal)	0.75188	0.114679	50	0.76
								Comorbidity: History of Eczema	14.4928	0.277778	1000	0.187
								Comorbidity: Allergic Disorder	333.333	2.7027	Inf	0.0001
250	Relationships between self-reported asthma and pulmonary function and various measures of obesity	Myung J., Lee H., Kim T.H., Han E.	2018	South Korea	5295 female participants aged >=40 years	cross-sectional questionnaire-based study with medical and nutritional check-ups	self-reported ever had asthma	Body Mass Index	1.015	0.962	1.071	ns
								Body Mass Index (Overweight: 23-25kg/m2)	1.178	0.815	1.703	ns	Reference category: Normal BMI
								Body Mass Index (Obesity: >= 25kg/m2)	1.076	0.747	1.55	ns	Reference category: Normal BMI
								Waist circumference (> 85cm)	1.256	0.921	1.711	ns
								Waist-to-height ratio (> 0.49)	1.565	1.161	2.111	< 0.01
								Body Fat Percentage (>25%)	1.118	0.81	1.544	ns
					4114 male participants aged >=40 years	cross-sectional questionnaire-based study with medical and nutritional check-ups	self-reported ever had asthma	Body Mass Index	1.056	1.017	1.096	< 0.01
								Body Mass Index (Overweight: 23-25kg/m2)	1.414	1.024	1.951	< 0.05	Reference category: Normal BMI
								Body Mass Index (Obesity: >= 25kg/m2)	1.507	1.121	2.027	< 0.01	Reference category: Normal BMI
								Waist circumference (> 90cm)	1.457	1.134	1.871	< 0.01
								Waist-to-height ratio (> 0.53)	1.361	0.988	1.875	ns
								Body Fat Percentage (> 32%)	1.366	1.035	1.805	< 0.05
251	Effects of traffic-related air pollution on susceptibility to infantile bronchiolitis and childhood asthma: A cohort study in Korea	Lee J.-Y., Leem J.-H., Kim H.-C., Lamichhane D.K., Hwang S.-S., Kim J.-H., Park M.-S., Jung D.-Y., Ko J.-K., Kwon H.-J., Hong S.-J.	2018	South Korea	2,627 school children aged 6–14 years	longitudinal follow-up survey (2-year follow up, based on survey questionnaires and pulmonary evaluations)	parents or guardians answered positively to their child having asthma diagnosed by a doctor	Housing Condition: Roadway length = 100-500m within 200m of home	1.27	0.91	1.76	ns	Reference category: Roadway length = 0-100m within 200m of home
								Housing Condition: Roadway length = > 500m within 200m of home	1.33	0.95	1.87	ns	Reference category: Roadway length = 0-100m within 200m of home
								Housing Condition: Road within 75-700m from home	1.36	0.83	2.24	ns	Reference category: Road within > 700m from home
								Housing Condition: Road within 0-75m from home	1.79	1.05	3.06	0.02	Reference category: Road within > 700m from home
252	Maternal Asthma Is an Independent Risk Factor for Long-Term Respiratory Morbidity of the Offspring	Spiegel E., Shoham-Vardi I., Goldbart A., Sergienko R., Sheiner E.	2018	Israel	253,808 childrens	retrospective population-based cohort study (based on medical records)	defined based on medical records	Family Medical History: Maternal Bronchial Asthma	2.5	1.9	3.1	< 0.001
253	Active, passive, and electronic cigarette smoking is associated with asthma in adolescents	Kim S.Y., Sim S., Choi H.G.	2017	South Korea	216,056 adolescents	cross-sectional questionnaire-based study	self-reported ever having asthma diagnosed by a doctor	Cigarette Smoking (active, 1-5 days per month)	1.39	1.19	1.61	< 0.001	Exposure in recent 12 months
								Cigarette Smoking (active, 6-19 days per month)	1.31	1.08	1.61	< 0.001	Exposure in recent 12 months
								Cigarette Smoking (active, > 19 days per month)	1.58	1.4	1.78	< 0.001	Exposure in recent 12 months
								Cigarette Smoke Exposure (1-2 days per week)	1.11	1.02	1.21	< 0.001	Exposure in recent 12 months
								Cigarette Smoke Exposure (3-4 days per week)	1.15	1.03	1.27	< 0.001	Exposure in recent 12 months
								Cigarette Smoke Exposure (> 4 days per week)	1.39	1.28	1.52	< 0.001	Exposure in recent 12 months
								Cigarette Smoking (electronic cigarette, currently active)	1.74	1.44	2.11	< 0.001	Exposure in recent 12 months
254	Association between sleep duration and the prevalence of atopic dermatitis and asthma in young adults	Choi J.H., Nam G.E., Kim D.H., Lee J.Y., do Han K., Cho J.H.	2017	South Korea	4239 male adults aged 19-39 years	cross-sectional questionnaire-based study with medical and nutritional check-ups	self-reported ever having asthma diagnosed by a doctor	Sleep Duration (<= 5 hours)	1.265	0.79	2.026	0.33	Reference category: Sleep Duration (7 hours)
								Sleep Duration (6 hours)	1.299	0.959	1.759	0.33	Reference category: Sleep Duration (7 hours)
								Sleep Duration (8 hours)	1.178	0.827	1.676	0.33	Reference category: Sleep Duration (7 hours)
								Sleep Duration (>= 9 hours)	0.87	0.492	1.538	0.33	Reference category: Sleep Duration (7 hours)
					5909 female adults aged 19-39 years	cross-sectional questionnaire-based study with medical and nutritional check-ups	self-reported ever having asthma diagnosed by a doctor	Sleep Duration (<= 5 hours)	1.553	1.023	2.359	0.038	Reference category: Sleep Duration (7 hours)
								Sleep Duration (6 hours)	1.06	0.757	1.484	ns	Reference category: Sleep Duration (7 hours)
								Sleep Duration (8 hours)	0.963	0.701	1.322	ns	Reference category: Sleep Duration (7 hours)
								Sleep Duration (>= 9 hours)	1.569	1.048	2.349	0.038	Reference category: Sleep Duration (7 hours)
255	Polycyclic aromatic hydrocarbons exposure, oxidative stress, and asthma in children	Wang I.-J., Karmaus W.J.J., Yang C.-C.	2017	Taiwan, Taipei	126 asthmatic children and 327 controls	cross-sectional case-control study based on questionnaire, urine, and blood test	positively diagnosed by pediatric allergists using the 2009 Global Initiative for Asthma (GINA) Guidelines	Urinary metabolites: 1-hydroxypyrene per ln-unit, Ln-1-OHP	1.42	1.18	1.7	< 0.001
256	The impact of parity and age at first and last childbirth on the prevalence of delayed-onset asthma in women: The Korean National Health and Nutrition Examination Survey	Choi J.H., Lee B., Han K.D., Hwang S.H., Cho J.H.	2017	South Korea	7837 women aged over 19 years	cross-sectional study with survey consists of a health interview, a nutritional survey, and a health examination	positively diagnosed during health examinations	Age at first birth (< 20 years)	1.18	1.14	2.89	< 0.01	Reference category: Age at first birth (25-29 years)
								Age at first birth (20-24 years)	1.02	0.74	1.4	ns	Reference category: Age at first birth (25-29 years)
								Age at first birth (30-34 years)	1.02	0.58	1.81	ns	Reference category: Age at first birth (25-29 years)
								Age at first birth (>= 35 years)	0.3	0.04	2.15	ns	Reference category: Age at first birth (25-29 years)
								No. of birth (3)	1.01	0.69	1.48	ns	Reference category: No. of birth (<= 2)
								No. of birth (4)	0.85	0.51	1.4	ns	Reference category: No. of birth (<= 2)
								No. of birth (>= 5)	1.48	0.94	2.33	ns	Reference category: No. of birth (<= 2)
257	Physical activity, sedentary habits, sleep, and obesity are associated with asthma, allergic rhinitis, and atopic dermatitis in korean adolescents	Lim M.-S., Lee C.H., Sim S., Hong S.K., Choi H.G.	2017	South Korea	53769 participants aged 12-18 years	cross-sectional questionnaire-based study	self-reported ever having asthma diagnosed by a doctor	Physical Activity (> 2 days in past 7 days)	1.29	1.15	1.45	< 0.001	Reference category: Physical activity (<= 2 days in past 7 days)
								Sitting time for study (> 6 hours)	0.9	0.8	1.02	0.099
								Sitting time for leisure (> 3 hours)	1.13	1	1.28	0.054
								Sleep Duration (< 6 hours)	1.38	1.15	1.65	0.001	Reference category: Sleep Duration (>= 7 hours, < 8 hours)
								Reference category: Sleep Duration (>= 6 hours, < 7 hours)	1.07	0.9	1.27	0.001	Reference category: Sleep Duration (>= 7 hours, < 8 hours)
								Reference category: Sleep Duration (>= 8 hours)	0.95	0.81	1.11	0.001	Reference category: Sleep Duration (>= 7 hours, < 8 hours)
								Body Mass Index: Underweight (< 5th percentile)	1.06	0.83	1.35	0.056	Reference category: Body mass index: Healthy (>= 5th and < 85th percentile)
								Body Mass Index: Overweight (>= 85th and < 95th percentile)	1.25	1.06	1.47	0.056	Reference category: Body mass index: Healthy (>= 5th and < 85th percentile)
								Body Mass Index: Obese (>= 95th percentile)	0.98	0.73	1.32	0.056	Reference category: Body mass index: Healthy (>= 5th and < 85th percentile)
258	Nasal septal deviation with obstructive symptoms: Association found with asthma but not with other general health problems	Ahn J.-C., Lee W.H., We J., Rhee C.-S., Lee C., Kim J.-W.	2016	South Korea	8865 adults	cross-sectional questionnaire-based study	based on survey questionnaire administered by trained interviewers	Comorbidity: Nasal Septal Deviation	2.648	1.211	5.791	0.015
259	The home environment of junior high school students in Hyogo, Japan-Associations with asthma, respiratory health and reported allergies	Takaoka M., Suzuki K., Norbäck D.	2016	Japan, Hyogo	1048 students	cross-sectional questionnaire-based study	self-reported ever having asthma diagnosed by a doctor	Housing Condition: Multi-family house	1.25	0.84	1.88	0.28
								Housing Condition: Wooden house	1.32	0.85	2.03	0.21
								Housing Condition: Indoor painting	0.99	0.51	1.96	0.98
								Housing Condition: New floor	1.88	0.88	4.04	0.11
								Housing Condition: Water leakage	0.78	0.37	1.64	0.52
								Housing Condition: Moldy odor	0.44	0.06	3.53	0.44
								Housing Condition: Other odor	0.63	0.31	1.31	0.21
								Housing Condition: Window pane condensation	1.23	0.85	1.8	0.28
								Cigarette Smoke Exposure	1.17	0.8	1.71	0.41
260	The Association between Birth Weight and Gestational Age and Asthma in 6-7-and 13-14-Year-Old Children	Raheleh Z., Ahmad A., Abtin H., Roghaye Z., Sara H., Siavash R.	2016	Iran, West Mazandaran	3102 school children of ages 6-7 years	cross-sectional questionnaire-based study	parents or guardians answered positively to their child having asthma	Birth Weight (Low, < 1500g)	1.47	0.19	11.46	ns	Reference category: Birth weight (2.5-3.5kg)
								Birth Weight (Low, 2000-2500g)	0.46	0.18	1.16	ns	Reference category: Birth weight (2.5-3.5kg)
								Birth Weight (Low, < 2500g)	0.44	0.19	1.04	ns	Reference category: Birth weight (2.5-3.5kg)
								Birth Weight (High, > 3500g)	1.07	0.725	1.58	ns	Reference category: Birth weight (2.5-3.5kg)
								Gestational Age (< 37 weeks)	1.13	0.59	2.16	ns	Reference category: Gestational Age (37-40 weeks)
								Gestational Age (> 40 weeks)	0.64	0.23	1.805	ns	Reference category: Gestational Age (37-40 weeks)
				Iran, West Mazandaran	3554 school children of ages 13-14 years	cross-sectional questionnaire-based study	self-reported ever having asthma	Birth Weight (Low, < 1500g)	2.98	0.85	10.44	ns	Reference category: Birth weight (2.5-3.5kg)
								Birth Weight (Low, 1500-2000g)	0.58	0.08	4.37	ns	Reference category: Birth weight (2.5-3.5kg)
								Birth Weight (Low, 2000-2500g)	1.66	0.87	3.16	ns	Reference category: Birth weight (2.5-3.5kg)
								Birth Weight (Low, < 2500g)	1.61	0.89	2.91	ns	Reference category: Birth weight (2.5-3.5kg)
								Birth Weight (High, > 3500g)	1.42	0.86	2.34	ns	Reference category: Birth weight (2.5-3.5kg)
								Gestational Age (< 37 weeks)	1.28	0.6	2.715	ns	Reference category: Gestational Age (37-40 weeks)
								Gestational Age (> 40 weeks)	1.33	0.49	3.57	ns	Reference category: Gestational Age (37-40 weeks)
261	Association between traffic-related air pollution and asthma in preschool children in a national Japanese nested case-control study	Hasunuma H., Sato T., Iwata T., Kohno Y., Nitta H., Odajima H., Ohara T., Omori T., Ono M., Yamazaki S., Shima M.	2016	Japan	57,682 preschool children	case-control questionnaire-based study (1.5-year follow-up)	parents or guardians reported their child having a history of two or more attacks of dyspnoea accompanied by wheezing	Air Pollution: Nitrogen Oxides (50.9-136.8 ppb)	1.2	0.79	1.84	ns	Reference category: Nitrogen Oxides (13.9-32.5 ppb)
								Air Pollution: Nitrogen Oxides (42.1-50.8 ppb)	1.08	0.8	1.45	ns	Reference category: Nitrogen Oxides (13.9-32.5 ppb)
								Air Pollution: Nitrogen Oxides (37.2-42.0 ppb)	0.92	0.7	1.22	ns	Reference category: Nitrogen Oxides (13.9-32.5 ppb)
								Air Pollution: Nitrogen Oxides (32.6-37.1 ppb)	1.18	0.91	1.52	ns	Reference category: Nitrogen Oxides (13.9-32.5 ppb)
								Air Pollution: Elemental Carbon (3.6-7.5 ug/m3)	1.04	0.79	1.84	ns	Reference category: Elemental Carbon (1.3-2.4 ug/m3)
								Air Pollution: Elemental Carbon (3.1-3.5 ug/m3)	1.02	0.8	1.45	ns	Reference category: Elemental Carbon (1.3-2.4 ug/m3)
								Air Pollution: Elemental Carbon (2.8-3.0 ug/m3)	1.01	0.7	1.22	ns	Reference category: Elemental Carbon (1.3-2.4 ug/m3)
								Air Pollution: Elemental Carbon (2.5-2.7 ug/m3)	0.93	0.91	1.52	ns	Reference category: Elemental Carbon (1.3-2.4 ug/m3)
								Air Pollution: Nitrogen Oxides (per 1 ppb)	1	0.99	1.01	ns
								Air Pollution: Elemental Carbon (per 0.1ug/m3)	1.01	0.98	1.03	ns
262	Association between asthma and body mass index and socioeconomic status: A cross-sectional study on 849 659 adolescents	Gordon B., Hassid A., Bar-Shai A., Derazne E., Tzur D., Hershkovich O., Afek A.	2016	Israel	368,666 Females	cross-sectional study based on medical questionnaire and medical examination	determined by medical examination by a physician	Body Mass Index: Underweight (< 5th percentile)	0.95	0.89	1	ns	Reference category: Body Mass Index (Normal)
								Body Mass Index: Overweight (>= 85th and < 95th percentile)	1.28	1.23	1.33	-	Reference category: Body Mass Index (Normal)
								Body Mass Index: Obese (>= 95th percentile)	1.47	1.38	1.55	-	Reference category: Body Mass Index (Normal)
								Socioeconomic Status (Medium)	1.35	1.3	1.4	-	Reference category: Socioeconomic Status (Low)
								Socioeconomic Status (High)	1.59	1.55	1.68	-	Reference category: Socioeconomic Status (Low)
					480,933 Males	cross-sectional study based on medical questionnaire and medical examination	determined by medical examination by a physician	Body Mass Index: Underweight (< 5th percentile)	1.12	1.08	1.16	-	Reference category: Body Mass Index (Normal)
								Body Mass Index: Overweight (>= 85th and < 95th percentile)	1.12	1.08	1.16	-	Reference category: Body Mass Index (Normal)
								Body Mass Index: Obese (>= 95th percentile)	1.27	1.22	1.32	-	Reference category: Body Mass Index (Normal)
								Socioeconomic Status (Medium)	1.41	1.38	1.45	-	Reference category: Socioeconomic Status (Low)
								Socioeconomic Status (High)	1.8	1.75	1.85	-	Reference category: Socioeconomic Status (Low)
263	Sex-based differences in asthma among preschool and school-aged children in Korea	Jang Y., Shin A., Carpenter D.O.	2015	South Korea	1707 Males	cross-sectional study based on a health interview, health examination, and nutrition survey	self-reported ever having asthma diagnosed by a doctor	Age	0.97	0.889	1.056	ns
								Income: Middle-low quartile Income	0.83	0.336	2.062	ns	Reference category: Income (Lowest quartile)
								Income: Middle-high quartile Income	0.81	0.318	2.083	ns	Reference category: Income (Lowest quartile)
								Income: Highest quartile Income	1.14	0.432	2.995	ns	Reference category: Income (Lowest quartile)
								Family size (4 members)	2.12	0.977	4.592	ns	Reference category: <= 3 family members
								Family size (>= 5 members)	2.45	1.079	5.57	< 0.05	Reference category: <= 3 family members
								Urbanization (Rural)	0.98	0.497	1.916	ns	Reference category: urban
								Cigarette Smoke Exposure (Household with smokers)	0.83	0.449	1.531	ns
								Body Mass Index: overweight/obesity (>= 85th percentile)	1.1	0.633	1.922	ns
								Comorbidity: Atopic dermatitis	2.2	1.239	3.892	< 0.01
								Family Medical History: Parental Asthma	3.9	1.785	8.521	< 0.001
								Maternal obesity	1.43	0.824	2.495	ns
								Parental Education: Maternal (>= College)	1.21	0.746	1.97	ns	Reference category: mother education (<= High school)
					1511 Females	cross-sectional study based on a health interview, health examination, and nutrition survey	self-reported ever having asthma diagnosed by a doctor	Age	0.9	0.809	0.996	< 0.05
								Income: Middle-low quartile Income	0.97	0.371	2.507	ns	Reference category: Income (Lowest quartile)
								Income: Middle-high quartile Income	0.49	0.177	1.354	ns	Reference category: Income (Lowest quartile)
								Income: Highest quartile Income	0.95	0.37	2.412	ns	Reference category: Income (Lowest quartile)
								Family size (4 members)	0.81	0.386	1.707	ns	Reference category: <= 3 family members
								Family size (>= 5 members)	0.83	0.361	1.894	ns	Reference category: <= 3 family members
								Urbanization (Rural)	0.4	0.174	0.919	< 0.05	Reference category: urban
								Cigarette Smoke Exposure (Household with smokers)	1.08	0.571	2.042	ns
								Body Mass Index: overweight/obesity (>= 85th percentile)	0.75	0.365	1.532	ns
								Comorbidity: Atopic dermatitis	2.33	1.33	4.064	< 0.01
								Family Medical History: Parental Asthma	3.65	1.303	10.219	< 0.05
								Maternal obesity	1.47	0.76	2.839	ns
								Parental Education: Maternal (>= College)	0.99	0.554	1.758	ns	Reference category: mother education (<= High school)
264	Prenatal and postnatal exposure to phthalate esters and asthma: A 9-year follow-up study of a taiwanese birth cohort	Ku H.Y., Su P.H., Wen H.J., Sun H.L., Wang C.J., Chen H.Y., Jaakkola J.J.K., Wang S.-L., Chen M.-L., Wu M.-T., Hsieh C.-J.	2015	Taiwan	171 children	birth cohort questionnaire-based study (8-year follow-up survey)	parents or guardians answered positively to their child ever having asthma diagnosed by a doctor	Urinary metabolites: Mono‑2‑ethylhexyl phthalate, MEHP during the mother's 3rd trimester (upper quintile, > 42.0)	0.96	0.24	3.81	ns
								Urinary metabolites: sum of di-2-ethyl-hexyl phthalate, ΣDEHP during the mother's 3rd trimester (upper quintile, > 108.4)	0.81	0.21	3.14	ns
								Urinary metabolites: mono-benzyl phthalate, MBzP during the mother's 3rd trimester (upper quintile, > 32.3)	0.68	0.14	3.38	ns
								Urinary metabolites: mono-ethyl phthalate, MEP during the mother's 3rd trimester (upper quintile, > 119.3)	0.48	0.1	2.3	ns
								Urinary metabolites: mono-butyl phthalate, MBP during the mother's 3rd trimester (upper quintile, > 158.3)	0.23	0.03	1.83	ns
								Urinary metabolites: Mono‑2‑ethylhexyl phthalate, MEHP during the child's 2 years old (upper quintile, > 31.9)	2.94	0.7	12.26	ns
								Urinary metabolites: sum of di-2-ethyl-hexyl phthalate, ΣDEHP during the child's 2 years old (upper quintile, > 316.8)	1.68	0.38	7.48	ns
								Urinary metabolites: mono-benzyl phthalate, MBzP during the child's 2 years old (upper quintile, > 19.2)	0.71	0.13	3.77	ns
								Urinary metabolites: mono-butyl phthalate, MBP during the child's 2 years old (upper quintile, > 277.4)	0.75	0.14	3.96	ns
								Urinary metabolites: Mono‑2‑ethylhexyl phthalate, MEHP during the child's 5 years old (upper quintile, > 24.6)	1.27	0.36	4.49	ns
								Urinary metabolites: sum of di-2-ethyl-hexyl phthalate, ΣDEHP during the child's 5 years old (upper quintile, > 290)	3.48	1.1	10.99	< 0.05
								Urinary metabolites: mono-benzyl phthalate, MBzP during the child's 5 years old (upper quintile, > 31.2)	0.43	0.09	2.14	ns
								Urinary metabolites: mono-ethyl phthalate, MEP during the child's 5 years old (upper quintile, > 40.3)	2.74	0.85	8.9	ns
								Urinary metabolites: mono-butyl phthalate, MBP during the child's 5 years old (upper quintile, > 209)	0.66	0.17	2.64	ns
265	Association of urine CC16 and lung function and asthma in Chinese children	Ma Y.-N., Wang J., Lee Y.L., Ren W.-H., Lv X.-F., He Q.-C., Dong G.-H.	2015	China, Liaoning	147 asthmatic children and 390 healthy children	cross-sectional study (case-control)	parents or guardians answered positively to their child ever having asthma diagnosed by a doctor	Urinary metabolites: creatinine adjusted urine CC16 level (ng/mg)	0.782	0.617	0.99	0.041
266	Asthma and asthma related symptoms in 23,326 Chinese children in relation to indoor and outdoor environmental factors: The Seven Northeastern Cities (SNEC) Study	Liu F., Zhao Y., Liu Y.-Q., Liu Y., Sun J., Huang M.-M., Liu Y., Dong G.-H.	2014	China, Liaoning	23,326 children aged 6 to 13 years	cross-sectional questionnaire-based study with air pollution assessment	parents or guardians answered positively to their child ever having asthma diagnosed by a doctor	Age (8 years old)	0.94	0.8	1.11	ns	Reference category: Age (<= 7 years old)
								Age (9 years old)	0.68	0.56	0.83	< 0.01	Reference category: Age (<= 7 years old)
								Age (10 years old)	0.71	0.58	0.86	< 0.01	Reference category: Age (<= 7 years old)
								Age (11 years old)	0.71	0.58	0.85	< 0.01	Reference category: Age (<= 7 years old)
								Age (>= 12 years old)	0.58	0.45	0.75	< 0.01	Reference category: Age (<= 7 years old)
								Gender (Male)	1.39	1.25	1.55	< 0.01	Reference category: Female
								Height (per inch)	1	0.99	1.01	ns
								Body Mass Index (kg/m2)	1.02	1.01	1.03	< 0.01
								Breastfeeding	0.78	0.69	0.89	< 0.01
								Housing Condition: >= 3 rooms in the house	1.07	0.95	1.2	ns	Reference category: < 3 rooms in the house
								Housing Condition: Main road distance < 20m	1.2	1.04	1.38	< 0.05	Reference category: main road distance >= 100m
								Housing Condition: Main road distance 20 - 100m	1.12	0.99	1.27	ns	Reference category: main road distance >= 100m
								Housing Condition: Smokestack or factory around house	1.14	1	1.29	ns
								Housing Type: Single-storey house	1.22	0.94	1.57	ns	Reference category: Apartment flat
								Housing Type: Other than Single-storey house	0.86	0.59	1.27	ns	Reference category: Apartment flat
								Housing Condition: Coal usage	0.98	0.76	1.27	ns
								Housing Condition: Carpet usage	1.38	0.96	1.99	ns
								Pet Exposure: Pets in home	1.44	1.26	1.64	< 0.01
								Housing Condition: Household renovation	1.42	1.26	1.59	< 0.01
								Housing Condition: Ventilaton device usage	0.93	0.8	1.09	ns
								Parental Education: Below junior high school	0.9	0.8	1.02	ns	Reference category: Above junior high school
								Cigarette Smoke Exposure (Father smoking)	1.14	1.02	1.28	< 0.05
								Cigarette Smoke Exposure (Mother smoking)	1.03	0.63	1.67	ns
								Cigarette Smoke Exposure (before 2 years old)	1.58	1.41	1.79	< 0.01
								Family Medical History: Parental Atopy	2.14	1.78	2.58	< 0.01
								Air Pollution: PM10	1.34	1.24	1.45	-
								Air Pollution: SO2	1.23	1.14	1.32	-
								Air Pollution: NO2	1.25	1.16	1.36	-
								Air Pollution: O3	1.31	1.21	1.41	-
267	Exposure to house dust phthalates in relation to asthma and allergies in both children and adults	Ait Bamai Y., Shibata E., Saito I., Araki A., Kanazawa A., Morimoto K., Nakayama K., Tanaka M., Takigawa T., Yoshimura T., Chikara H., Saijo Y., Kishi R.	2014	Japan	122 children aged 0-14 years	cross-sectional questionnaire-based study	parents or guardians answered positively to their child ever being seen at a hospital because of bronchial asthma in the past 2-years (self-answered for children > 6 years old)	Indoor Dust Content: dimethyl phthalate (DMP) (Floor Dust)	3.16	0.74	13.55	ns
								Indoor Dust Content: diethyl phthalate (DEP) (Floor Dust)	1.25	0.41	3.82	ns
								Indoor Dust Content: di-iso-butyl phthalate (DiBP) - Medium (Floor Dust)	4.37	0.36	53.63	ns	Reference category: Low exposure
								Indoor Dust Content: di-iso-butyl phthalate (DiBP) - High (Floor Dust)	8.94	0.86	92.9	ns	Reference category: Low exposure
								Indoor Dust Content: di-n-butyl phthalate (DnBP) - Medium (Floor Dust)	1.29	0.28	5.85	ns	Reference category: Low exposure
								Indoor Dust Content: di-n-butyl phthalate (DnBP) - High (Floor Dust)	3.5	0.68	18.07	ns	Reference category: Low exposure
								Indoor Dust Content: benzyl butyl phthalate (BBzP) - Medium (Floor Dust)	3.3	0.57	19.2	ns	Reference category: Low exposure
								Indoor Dust Content: benzyl butyl phthalate (BBzP) - High (Floor Dust)	2.98	0.51	17.38	ns	Reference category: Low exposure
								Indoor Dust Content: di-2-ethylhexyl phthalate (DEHP) - Medium (Floor Dust)	1.67	0.28	9.89	ns	Reference category: Low exposure
								Indoor Dust Content: di-2-ethylhexyl phthalate (DEHP) - High (Floor Dust)	1.92	0.38	9.8	ns	Reference category: Low exposure
								Indoor Dust Content: di-iso-nonyl phthalate (DiNP) - Medium (Floor Dust)	1.86	0.48	7.27	ns	Reference category: Low exposure
								Indoor Dust Content: di-iso-nonyl phthalate (DiNP) - High (Floor Dust)	0.61	0.12	3.04	ns	Reference category: Low exposure
								Indoor Dust Content: di-2-ethylhexyl adipate (DEHA) - High (Floor Dust)	1.16	0.34	3.92	ns	Reference category: Low exposure
								Indoor Dust Content: dimethyl phthalate (DMP) (Multi-surface Dust)	2.07	0.45	9.49	ns
[truncated: 265 more rows]
